# Supplementary material for: Abrupt events and population synchrony in the dynamics of Bovine Tuberculosis
Source: Nat Commun. 2018 Jul 19;9:2821. doi: 10.1038/s41467-018-04915-0 (PMC6053421; doi:10.1038/s41467-018-04915-0)
Supplement: Supplementary file 4 — Supplementary Data 1 [file 41467_2018_4915_MOESM4_ESM.csv]

	id	sregion	county	risk	x	y	th	ntbf	tth	nhi	totf	month	year	date	quarter	gb.nhi	gb.tth	gb.nhi.n	lr.nhi	lr.tth	lr.nhi.n	hr.nhi	hr.tth	hr.nhi.n	nhi.n	per	per.5	nhi.n.median	nhi.n.seasonal
1	Derbyshire_E	Midlands	Derbyshire	Edge	426419	375499	886	0	25	0	25	1	1996	01/01/1996	1	120	4141	0.028978508	NA	NA	NA	NA	NA	NA	0	pre	1	0	0
2	Derbyshire_E	Midlands	Derbyshire	Edge	426419	375499	883	0	20	0	20	2	1996	01/02/1996	1	108	4959	0.021778584	NA	NA	NA	NA	NA	NA	0	pre	1	0	0
3	Derbyshire_E	Midlands	Derbyshire	Edge	426419	375499	881	0	22	0	22	3	1996	01/03/1996	1	133	5077	0.026196573	NA	NA	NA	NA	NA	NA	0	pre	1	0	0
4	Derbyshire_E	Midlands	Derbyshire	Edge	426419	375499	880	0	8	0	8	4	1996	01/04/1996	2	114	3582	0.031825796	NA	NA	NA	NA	NA	NA	0	pre	1	0	0
5	Derbyshire_E	Midlands	Derbyshire	Edge	426419	375499	880	0	5	0	5	5	1996	01/05/1996	2	90	3322	0.027092113	NA	NA	NA	NA	NA	NA	0	pre	1	0	0
6	Derbyshire_E	Midlands	Derbyshire	Edge	426419	375499	880	0	1	0	1	6	1996	01/06/1996	2	74	2016	0.036706349	NA	NA	NA	NA	NA	NA	0	pre	1	0	0
7	Derbyshire_E	Midlands	Derbyshire	Edge	426419	375499	879	0	0	0	0	7	1996	01/07/1996	3	82	1663	0.049308479	NA	NA	NA	NA	NA	NA	NA	pre	1	0	0.166666667
8	Derbyshire_E	Midlands	Derbyshire	Edge	426419	375499	877	1	3	1	3	8	1996	01/08/1996	3	52	1723	0.030179919	NA	NA	NA	NA	NA	NA	0.333333333	pre	1	0	0.166666667
9	Derbyshire_E	Midlands	Derbyshire	Edge	426419	375499	875	0	1	0	1	9	1996	01/09/1996	3	63	1635	0.03853211	NA	NA	NA	NA	NA	NA	0	pre	1	0	0.166666667
10	Derbyshire_E	Midlands	Derbyshire	Edge	426419	375499	869	1	3	1	3	10	1996	01/10/1996	4	70	2247	0.031152648	NA	NA	NA	NA	NA	NA	0.333333333	pre	1	0	0.111111111
11	Derbyshire_E	Midlands	Derbyshire	Edge	426419	375499	868	1	16	0	16	11	1996	01/11/1996	4	91	3170	0.028706625	NA	NA	NA	NA	NA	NA	0	pre	1	0	0.111111111
12	Derbyshire_E	Midlands	Derbyshire	Edge	426419	375499	859	0	12	0	12	12	1996	01/12/1996	4	77	2707	0.028444773	NA	NA	NA	NA	NA	NA	0	pre	1	0	0.111111111
13	Derbyshire_E	Midlands	Derbyshire	Edge	426419	375499	859	0	25	0	25	1	1997	01/01/1997	1	106	3857	0.027482499	NA	NA	NA	NA	NA	NA	0	pre	1	0	0
14	Derbyshire_E	Midlands	Derbyshire	Edge	426419	375499	858	0	24	0	24	2	1997	01/02/1997	1	94	4033	0.023307711	NA	NA	NA	NA	NA	NA	0	pre	1	0	0
15	Derbyshire_E	Midlands	Derbyshire	Edge	426419	375499	858	0	17	0	17	3	1997	01/03/1997	1	95	3782	0.025118985	NA	NA	NA	NA	NA	NA	0	pre	1	0	0
16	Derbyshire_E	Midlands	Derbyshire	Edge	426419	375499	842	0	18	0	18	4	1997	01/04/1997	2	159	3502	0.045402627	NA	NA	NA	NA	NA	NA	0	pre	1	0	0
17	Derbyshire_E	Midlands	Derbyshire	Edge	426419	375499	840	0	9	0	9	5	1997	01/05/1997	2	94	3010	0.031229236	NA	NA	NA	NA	NA	NA	0	pre	1	0	0
18	Derbyshire_E	Midlands	Derbyshire	Edge	426419	375499	839	0	5	0	5	6	1997	01/06/1997	2	106	2176	0.048713235	NA	NA	NA	NA	NA	NA	0	pre	1	0	0
19	Derbyshire_E	Midlands	Derbyshire	Edge	426419	375499	833	0	1	0	1	7	1997	01/07/1997	3	78	1864	0.041845494	NA	NA	NA	NA	NA	NA	0	pre	1	0	0
20	Derbyshire_E	Midlands	Derbyshire	Edge	426419	375499	828	0	0	0	0	8	1997	01/08/1997	3	63	1586	0.039722573	NA	NA	NA	NA	NA	NA	NA	pre	1	0	0
21	Derbyshire_E	Midlands	Derbyshire	Edge	426419	375499	825	0	3	0	3	9	1997	01/09/1997	3	106	1749	0.060606061	NA	NA	NA	NA	NA	NA	0	pre	1	0	0
22	Derbyshire_E	Midlands	Derbyshire	Edge	426419	375499	813	0	11	0	11	10	1997	01/10/1997	4	86	2530	0.033992095	NA	NA	NA	NA	NA	NA	0	pre	1	0	0.041666667
23	Derbyshire_E	Midlands	Derbyshire	Edge	426419	375499	810	1	8	1	8	11	1997	01/11/1997	4	112	2986	0.037508372	NA	NA	NA	NA	NA	NA	0.125	pre	1	0	0.041666667
24	Derbyshire_E	Midlands	Derbyshire	Edge	426419	375499	807	1	12	0	12	12	1997	01/12/1997	4	91	2902	0.031357684	NA	NA	NA	NA	NA	NA	0	pre	1	0	0.041666667
25	Derbyshire_E	Midlands	Derbyshire	Edge	426419	375499	796	1	18	0	18	1	1998	01/01/1998	1	143	4126	0.034658265	NA	NA	NA	NA	NA	NA	0	pre	1	0	0.016666667
26	Derbyshire_E	Midlands	Derbyshire	Edge	426419	375499	795	2	20	1	19	2	1998	01/02/1998	1	145	4354	0.03330271	NA	NA	NA	NA	NA	NA	0.05	pre	1	0	0.016666667
27	Derbyshire_E	Midlands	Derbyshire	Edge	426419	375499	792	2	18	0	18	3	1998	01/03/1998	1	175	4126	0.04241396	NA	NA	NA	NA	NA	NA	0	pre	1	0	0.016666667
28	Derbyshire_E	Midlands	Derbyshire	Edge	426419	375499	788	1	11	0	11	4	1998	01/04/1998	2	138	3688	0.037418655	NA	NA	NA	NA	NA	NA	0	pre	1	0	0
29	Derbyshire_E	Midlands	Derbyshire	Edge	426419	375499	785	1	7	0	7	5	1998	01/05/1998	2	122	3005	0.040599002	NA	NA	NA	NA	NA	NA	0	pre	1	0	0
30	Derbyshire_E	Midlands	Derbyshire	Edge	426419	375499	774	1	2	0	2	6	1998	01/06/1998	2	141	2309	0.061065396	NA	NA	NA	NA	NA	NA	0	pre	1	0	0
31	Derbyshire_E	Midlands	Derbyshire	Edge	426419	375499	771	1	2	0	2	7	1998	01/07/1998	3	106	2295	0.046187364	NA	NA	NA	NA	NA	NA	0	pre	1	0	0.5
32	Derbyshire_E	Midlands	Derbyshire	Edge	426419	375499	766	1	0	0	0	8	1998	01/08/1998	3	100	1658	0.060313631	NA	NA	NA	NA	NA	NA	NA	pre	1	0	0.5
33	Derbyshire_E	Midlands	Derbyshire	Edge	426419	375499	766	2	1	1	1	9	1998	01/09/1998	3	94	1702	0.055229142	NA	NA	NA	NA	NA	NA	1	pre	1	0	0.5
34	Derbyshire_E	Midlands	Derbyshire	Edge	426419	375499	760	2	7	0	7	10	1998	01/10/1998	4	111	2888	0.038434903	NA	NA	NA	NA	NA	NA	0	pre	1	0	0
35	Derbyshire_E	Midlands	Derbyshire	Edge	426419	375499	760	2	12	0	12	11	1998	01/11/1998	4	131	3516	0.037258248	NA	NA	NA	NA	NA	NA	0	pre	1	0	0
36	Derbyshire_E	Midlands	Derbyshire	Edge	426419	375499	757	2	8	0	7	12	1998	01/12/1998	4	101	3290	0.030699088	NA	NA	NA	NA	NA	NA	0	pre	1	0	0
37	Derbyshire_E	Midlands	Derbyshire	Edge	426419	375499	754	2	18	0	18	1	1999	01/01/1999	1	139	4445	0.031271091	NA	NA	NA	NA	NA	NA	0	pre	1	0	0.012345679
38	Derbyshire_E	Midlands	Derbyshire	Edge	426419	375499	751	3	27	1	26	2	1999	01/02/1999	1	186	4785	0.038871473	NA	NA	NA	NA	NA	NA	0.037037037	pre	1	0	0.012345679
39	Derbyshire_E	Midlands	Derbyshire	Edge	426419	375499	749	2	32	0	32	3	1999	01/03/1999	1	220	4748	0.046335299	NA	NA	NA	NA	NA	NA	0	pre	1	0	0.012345679
40	Derbyshire_E	Midlands	Derbyshire	Edge	426419	375499	744	1	19	0	18	4	1999	01/04/1999	2	165	4878	0.033825338	NA	NA	NA	NA	NA	NA	0	pre	1	0	0.033333333
41	Derbyshire_E	Midlands	Derbyshire	Edge	426419	375499	744	1	9	0	9	5	1999	01/05/1999	2	147	3314	0.044357272	NA	NA	NA	NA	NA	NA	0	pre	1	0	0.033333333
42	Derbyshire_E	Midlands	Derbyshire	Edge	426419	375499	743	1	10	1	10	6	1999	01/06/1999	2	136	2311	0.058848983	NA	NA	NA	NA	NA	NA	0.1	pre	1	0	0.033333333
43	Derbyshire_E	Midlands	Derbyshire	Edge	426419	375499	740	1	5	0	5	7	1999	01/07/1999	3	108	2827	0.038203042	NA	NA	NA	NA	NA	NA	0	pre	1	0	0
44	Derbyshire_E	Midlands	Derbyshire	Edge	426419	375499	740	1	7	0	7	8	1999	01/08/1999	3	86	1873	0.045915643	NA	NA	NA	NA	NA	NA	0	pre	1	0	0
45	Derbyshire_E	Midlands	Derbyshire	Edge	426419	375499	728	0	4	0	3	9	1999	01/09/1999	3	87	2147	0.040521658	NA	NA	NA	NA	NA	NA	0	pre	1	0	0
46	Derbyshire_E	Midlands	Derbyshire	Edge	426419	375499	723	0	15	0	15	10	1999	01/10/1999	4	96	2705	0.035489834	NA	NA	NA	NA	NA	NA	0	pre	1	0	0
47	Derbyshire_E	Midlands	Derbyshire	Edge	426419	375499	716	0	19	0	19	11	1999	01/11/1999	4	177	3606	0.049084859	NA	NA	NA	NA	NA	NA	0	pre	1	0	0
48	Derbyshire_E	Midlands	Derbyshire	Edge	426419	375499	716	0	16	0	16	12	1999	01/12/1999	4	113	3652	0.03094195	NA	NA	NA	NA	NA	NA	0	pre	1	0	0
49	Derbyshire_E	Midlands	Derbyshire	Edge	426419	375499	715	0	14	0	14	1	2000	01/01/2000	1	197	4295	0.045867288	NA	NA	NA	NA	NA	NA	0	pre	1	0	0
50	Derbyshire_E	Midlands	Derbyshire	Edge	426419	375499	712	0	27	0	27	2	2000	01/02/2000	1	199	4911	0.040521279	NA	NA	NA	NA	NA	NA	0	pre	1	0	0
51	Derbyshire_E	Midlands	Derbyshire	Edge	426419	375499	715	0	19	0	19	3	2000	01/03/2000	1	175	5649	0.030978934	NA	NA	NA	NA	NA	NA	0	pre	2	0.019230769	0
52	Derbyshire_E	Midlands	Derbyshire	Edge	426419	375499	712	0	11	0	11	4	2000	01/04/2000	2	141	3814	0.036969061	NA	NA	NA	NA	NA	NA	0	pre	2	0.019230769	0
53	Derbyshire_E	Midlands	Derbyshire	Edge	426419	375499	714	0	17	0	17	5	2000	01/05/2000	2	138	3509	0.039327444	NA	NA	NA	NA	NA	NA	0	pre	2	0.019230769	0
54	Derbyshire_E	Midlands	Derbyshire	Edge	426419	375499	715	0	4	0	4	6	2000	01/06/2000	2	121	2870	0.042160279	NA	NA	NA	NA	NA	NA	0	pre	2	0.019230769	0
55	Derbyshire_E	Midlands	Derbyshire	Edge	426419	375499	712	0	7	0	7	7	2000	01/07/2000	3	104	2186	0.04757548	NA	NA	NA	NA	NA	NA	0	pre	2	0.019230769	0
56	Derbyshire_E	Midlands	Derbyshire	Edge	426419	375499	707	0	2	0	2	8	2000	01/08/2000	3	110	2098	0.052430887	NA	NA	NA	NA	NA	NA	0	pre	2	0.019230769	0
57	Derbyshire_E	Midlands	Derbyshire	Edge	426419	375499	694	0	4	0	4	9	2000	01/09/2000	3	113	2215	0.051015801	NA	NA	NA	NA	NA	NA	0	pre	2	0.019230769	0
58	Derbyshire_E	Midlands	Derbyshire	Edge	426419	375499	696	0	1	0	1	10	2000	01/10/2000	4	132	2240	0.058928571	NA	NA	NA	NA	NA	NA	0	pre	2	0.019230769	0
59	Derbyshire_E	Midlands	Derbyshire	Edge	426419	375499	698	0	10	0	10	11	2000	01/11/2000	4	159	3648	0.043585526	NA	NA	NA	NA	NA	NA	0	pre	2	0.019230769	0
60	Derbyshire_E	Midlands	Derbyshire	Edge	426419	375499	702	0	6	0	6	12	2000	01/12/2000	4	146	3161	0.046187915	NA	NA	NA	NA	NA	NA	0	pre	2	0.019230769	0
61	Derbyshire_E	Midlands	Derbyshire	Edge	426419	375499	697	1	8	1	8	1	2001	01/01/2001	1	207	3786	0.054675119	NA	NA	NA	NA	NA	NA	0.125	int	2	0.019230769	0.041666667
62	Derbyshire_E	Midlands	Derbyshire	Edge	426419	375499	689	1	18	0	18	2	2001	01/02/2001	1	143	4335	0.032987313	NA	NA	NA	NA	NA	NA	0	int	2	0.019230769	0.041666667
63	Derbyshire_E	Midlands	Derbyshire	Edge	426419	375499	688	1	2	0	2	3	2001	01/03/2001	1	15	601	0.024958403	NA	NA	NA	NA	NA	NA	0	int	2	0.019230769	0.041666667
64	Derbyshire_E	Midlands	Derbyshire	Edge	426419	375499	688	1	1	0	0	4	2001	01/04/2001	2	35	386	0.090673575	NA	NA	NA	NA	NA	NA	0	int	2	0.019230769	0
65	Derbyshire_E	Midlands	Derbyshire	Edge	426419	375499	686	1	0	0	0	5	2001	01/05/2001	2	28	360	0.077777778	NA	NA	NA	NA	NA	NA	NA	int	2	0.019230769	0
66	Derbyshire_E	Midlands	Derbyshire	Edge	426419	375499	686	0	1	0	1	6	2001	01/06/2001	2	32	332	0.096385542	NA	NA	NA	NA	NA	NA	0	int	2	0.019230769	0
67	Derbyshire_E	Midlands	Derbyshire	Edge	426419	375499	687	0	0	0	0	7	2001	01/07/2001	3	35	358	0.097765363	NA	NA	NA	NA	NA	NA	NA	int	2	0.019230769	NA
68	Derbyshire_E	Midlands	Derbyshire	Edge	426419	375499	687	0	0	0	0	8	2001	01/08/2001	3	19	355	0.053521127	NA	NA	NA	NA	NA	NA	NA	int	2	0.019230769	NA
69	Derbyshire_E	Midlands	Derbyshire	Edge	426419	375499	686	0	0	0	0	9	2001	01/09/2001	3	42	363	0.115702479	NA	NA	NA	NA	NA	NA	NA	int	2	0.019230769	NA
70	Derbyshire_E	Midlands	Derbyshire	Edge	426419	375499	686	0	0	0	0	10	2001	01/10/2001	4	65	398	0.163316583	NA	NA	NA	NA	NA	NA	NA	int	2	0.019230769	0
71	Derbyshire_E	Midlands	Derbyshire	Edge	426419	375499	687	0	5	0	5	11	2001	01/11/2001	4	76	840	0.09047619	NA	NA	NA	NA	NA	NA	0	int	2	0.019230769	0
72	Derbyshire_E	Midlands	Derbyshire	Edge	426419	375499	686	0	3	0	3	12	2001	01/12/2001	4	104	1061	0.098020735	NA	NA	NA	NA	NA	NA	0	int	2	0.019230769	0
73	Derbyshire_E	Midlands	Derbyshire	Edge	426419	375499	686	0	14	0	14	1	2002	01/01/2002	1	201	2763	0.072747014	NA	NA	NA	NA	NA	NA	0	int	2	0.019230769	0
74	Derbyshire_E	Midlands	Derbyshire	Edge	426419	375499	684	0	15	0	15	2	2002	01/02/2002	1	375	4436	0.084535618	NA	NA	NA	NA	NA	NA	0	int	2	0.019230769	0
75	Derbyshire_E	Midlands	Derbyshire	Edge	426419	375499	684	0	13	0	13	3	2002	01/03/2002	1	348	5528	0.062952243	NA	NA	NA	NA	NA	NA	0	int	2	0.019230769	0
76	Derbyshire_E	Midlands	Derbyshire	Edge	426419	375499	686	0	12	0	12	4	2002	01/04/2002	2	396	5161	0.076729316	NA	NA	NA	NA	NA	NA	0	int	2	0.019230769	0.047619048
77	Derbyshire_E	Midlands	Derbyshire	Edge	426419	375499	690	0	11	0	11	5	2002	01/05/2002	2	321	5501	0.058353027	NA	NA	NA	NA	NA	NA	0	int	2	0.019230769	0.047619048
78	Derbyshire_E	Midlands	Derbyshire	Edge	426419	375499	694	1	7	1	7	6	2002	01/06/2002	2	193	2682	0.071961223	NA	NA	NA	NA	NA	NA	0.142857143	int	2	0.019230769	0.047619048
79	Derbyshire_E	Midlands	Derbyshire	Edge	426419	375499	691	1	5	0	5	7	2002	01/07/2002	3	235	3027	0.077634622	NA	NA	NA	NA	NA	NA	0	int	2	0.019230769	0
80	Derbyshire_E	Midlands	Derbyshire	Edge	426419	375499	662	1	7	0	7	8	2002	01/08/2002	3	182	2910	0.062542955	NA	NA	NA	NA	NA	NA	0	int	2	0.019230769	0
81	Derbyshire_E	Midlands	Derbyshire	Edge	426419	375499	661	1	6	0	6	9	2002	01/09/2002	3	206	2749	0.07493634	NA	NA	NA	NA	NA	NA	0	int	2	0.019230769	0
82	Derbyshire_E	Midlands	Derbyshire	Edge	426419	375499	659	1	10	0	10	10	2002	01/10/2002	4	248	3785	0.065521797	NA	NA	NA	NA	NA	NA	0	int	2	0.019230769	0.025987006
83	Derbyshire_E	Midlands	Derbyshire	Edge	426419	375499	656	2	29	1	29	11	2002	01/11/2002	4	328	6208	0.052835052	NA	NA	NA	NA	NA	NA	0.034482759	int	2	0.019230769	0.025987006
84	Derbyshire_E	Midlands	Derbyshire	Edge	426419	375499	653	3	23	1	22	12	2002	01/12/2002	4	286	4903	0.058331634	NA	NA	NA	NA	NA	NA	0.043478261	int	2	0.019230769	0.025987006
85	Derbyshire_E	Midlands	Derbyshire	Edge	426419	375499	648	2	43	0	42	1	2003	01/01/2003	1	374	7025	0.053238434	NA	NA	NA	NA	NA	NA	0	int	2	0.019230769	0.023809524
86	Derbyshire_E	Midlands	Derbyshire	Edge	426419	375499	648	1	27	0	26	2	2003	01/02/2003	1	337	6175	0.054574899	NA	NA	NA	NA	NA	NA	0	int	2	0.019230769	0.023809524
87	Derbyshire_E	Midlands	Derbyshire	Edge	426419	375499	648	3	28	2	28	3	2003	01/03/2003	1	430	6204	0.069310123	NA	NA	NA	NA	NA	NA	0.071428571	int	2	0.019230769	0.023809524
88	Derbyshire_E	Midlands	Derbyshire	Edge	426419	375499	651	2	20	0	19	4	2003	01/04/2003	2	331	4821	0.068657955	NA	NA	NA	NA	NA	NA	0	int	2	0.019230769	0
89	Derbyshire_E	Midlands	Derbyshire	Edge	426419	375499	652	2	12	0	12	5	2003	01/05/2003	2	238	5327	0.044678055	NA	NA	NA	NA	NA	NA	0	int	2	0.019230769	0
90	Derbyshire_E	Midlands	Derbyshire	Edge	426419	375499	650	2	9	0	7	6	2003	01/06/2003	2	257	3838	0.066961959	NA	NA	NA	NA	NA	NA	0	int	2	0.019230769	0
91	Derbyshire_E	Midlands	Derbyshire	Edge	426419	375499	650	0	19	0	19	7	2003	01/07/2003	3	206	3715	0.055450875	NA	NA	NA	NA	NA	NA	0	int	2	0.019230769	0
92	Derbyshire_E	Midlands	Derbyshire	Edge	426419	375499	652	0	16	0	16	8	2003	01/08/2003	3	118	2988	0.039491299	NA	NA	NA	NA	NA	NA	0	int	2	0.019230769	0
93	Derbyshire_E	Midlands	Derbyshire	Edge	426419	375499	650	0	15	0	15	9	2003	01/09/2003	3	216	3383	0.063848655	NA	NA	NA	NA	NA	NA	0	aft	2	0.019230769	0
94	Derbyshire_E	Midlands	Derbyshire	Edge	426419	375499	651	0	11	0	11	10	2003	01/10/2003	4	201	4100	0.04902439	NA	NA	NA	NA	NA	NA	0	aft	2	0.019230769	0
95	Derbyshire_E	Midlands	Derbyshire	Edge	426419	375499	644	0	14	0	14	11	2003	01/11/2003	4	264	4491	0.058784235	NA	NA	NA	NA	NA	NA	0	aft	2	0.019230769	0
96	Derbyshire_E	Midlands	Derbyshire	Edge	426419	375499	641	0	10	0	10	12	2003	01/12/2003	4	236	4070	0.057985258	NA	NA	NA	NA	NA	NA	0	aft	2	0.019230769	0
97	Derbyshire_E	Midlands	Derbyshire	Edge	426419	375499	641	1	21	1	21	1	2004	01/01/2004	1	336	6380	0.052664577	NA	NA	NA	NA	NA	NA	0.047619048	aft	2	0.019230769	0.083575127
98	Derbyshire_E	Midlands	Derbyshire	Edge	426419	375499	638	5	31	4	31	2	2004	01/02/2004	1	312	5970	0.052261307	NA	NA	NA	NA	NA	NA	0.129032258	aft	2	0.019230769	0.083575127
99	Derbyshire_E	Midlands	Derbyshire	Edge	426419	375499	637	7	27	2	27	3	2004	01/03/2004	1	438	5989	0.073134079	NA	NA	NA	NA	NA	NA	0.074074074	aft	2	0.019230769	0.083575127
100	Derbyshire_E	Midlands	Derbyshire	Edge	426419	375499	634	6	19	0	14	4	2004	01/04/2004	2	344	6347	0.054198834	NA	NA	NA	NA	NA	NA	0	aft	3	0.04929822	0
101	Derbyshire_E	Midlands	Derbyshire	Edge	426419	375499	633	3	21	0	18	5	2004	01/05/2004	2	265	4553	0.058203382	NA	NA	NA	NA	NA	NA	0	aft	3	0.04929822	0
102	Derbyshire_E	Midlands	Derbyshire	Edge	426419	375499	634	3	12	0	12	6	2004	01/06/2004	2	272	3548	0.076662909	NA	NA	NA	NA	NA	NA	0	aft	3	0.04929822	0
103	Derbyshire_E	Midlands	Derbyshire	Edge	426419	375499	633	3	12	0	9	7	2004	01/07/2004	3	170	3943	0.04311438	NA	NA	NA	NA	NA	NA	0	aft	3	0.04929822	0
104	Derbyshire_E	Midlands	Derbyshire	Edge	426419	375499	633	1	10	0	10	8	2004	01/08/2004	3	196	2981	0.065749748	NA	NA	NA	NA	NA	NA	0	aft	3	0.04929822	0
105	Derbyshire_E	Midlands	Derbyshire	Edge	426419	375499	633	1	7	0	7	9	2004	01/09/2004	3	159	3127	0.050847458	NA	NA	NA	NA	NA	NA	0	aft	3	0.04929822	0
106	Derbyshire_E	Midlands	Derbyshire	Edge	426419	375499	633	1	5	0	4	10	2004	01/10/2004	4	216	3830	0.056396867	NA	NA	NA	NA	NA	NA	0	aft	3	0.04929822	0
107	Derbyshire_E	Midlands	Derbyshire	Edge	426419	375499	634	1	16	0	16	11	2004	01/11/2004	4	369	5210	0.070825336	NA	NA	NA	NA	NA	NA	0	aft	3	0.04929822	0
108	Derbyshire_E	Midlands	Derbyshire	Edge	426419	375499	634	0	19	0	19	12	2004	01/12/2004	4	261	4901	0.053254438	NA	NA	NA	NA	NA	NA	0	aft	3	0.04929822	0
109	Derbyshire_E	Midlands	Derbyshire	Edge	426419	375499	631	0	22	0	22	1	2005	01/01/2005	1	430	5786	0.074317318	NA	NA	NA	NA	NA	NA	0	aft	3	0.04929822	0.01754386
110	Derbyshire_E	Midlands	Derbyshire	Edge	426419	375499	629	0	13	0	13	2	2005	01/02/2005	1	461	6305	0.073116574	NA	NA	NA	NA	NA	NA	0	aft	3	0.04929822	0.01754386
111	Derbyshire_E	Midlands	Derbyshire	Edge	426419	375499	632	1	19	1	19	3	2005	01/03/2005	1	423	5915	0.071513102	NA	NA	NA	NA	NA	NA	0.052631579	aft	3	0.04929822	0.01754386
112	Derbyshire_E	Midlands	Derbyshire	Edge	426419	375499	631	2	15	1	15	4	2005	01/04/2005	2	384	6351	0.060462919	NA	NA	NA	NA	NA	NA	0.066666667	aft	3	0.04929822	0.052525253
113	Derbyshire_E	Midlands	Derbyshire	Edge	426419	375499	628	1	19	0	18	5	2005	01/05/2005	2	256	4039	0.063382025	NA	NA	NA	NA	NA	NA	0	aft	3	0.04929822	0.052525253
114	Derbyshire_E	Midlands	Derbyshire	Edge	426419	375499	601	2	11	1	11	6	2005	01/06/2005	2	219	3342	0.065529623	NA	NA	NA	NA	NA	NA	0.090909091	aft	3	0.04929822	0.052525253
115	Derbyshire_E	Midlands	Derbyshire	Edge	426419	375499	600	2	13	0	13	7	2005	01/07/2005	3	173	3342	0.05176541	NA	NA	NA	NA	NA	NA	0	aft	3	0.04929822	0.023809524
116	Derbyshire_E	Midlands	Derbyshire	Edge	426419	375499	593	2	15	0	15	8	2005	01/08/2005	3	194	2769	0.070061394	NA	NA	NA	NA	NA	NA	0	aft	3	0.04929822	0.023809524
117	Derbyshire_E	Midlands	Derbyshire	Edge	426419	375499	592	3	14	1	14	9	2005	01/09/2005	3	226	3588	0.062987737	NA	NA	NA	NA	NA	NA	0.071428571	aft	3	0.04929822	0.023809524
118	Derbyshire_E	Midlands	Derbyshire	Edge	426419	375499	592	4	14	1	14	10	2005	01/10/2005	4	276	3647	0.07567864	NA	NA	NA	NA	NA	NA	0.071428571	aft	3	0.04929822	0.03422619
119	Derbyshire_E	Midlands	Derbyshire	Edge	426419	375499	593	3	32	1	32	11	2005	01/11/2005	4	340	5054	0.067273447	NA	NA	NA	NA	NA	NA	0.03125	aft	3	0.04929822	0.03422619
120	Derbyshire_E	Midlands	Derbyshire	Edge	426419	375499	593	2	29	0	28	12	2005	01/12/2005	4	282	5702	0.049456331	NA	NA	NA	NA	NA	NA	0	aft	3	0.04929822	0.03422619
121	Derbyshire_E	Midlands	Derbyshire	Edge	426419	375499	592	0	37	0	35	1	2006	01/01/2006	1	386	6399	0.060321925	NA	NA	NA	NA	NA	NA	0	aft	3	0.04929822	0.009259259
122	Derbyshire_E	Midlands	Derbyshire	Edge	426419	375499	590	0	24	0	24	2	2006	01/02/2006	1	315	6854	0.045958564	NA	NA	NA	NA	NA	NA	0	aft	3	0.04929822	0.009259259
123	Derbyshire_E	Midlands	Derbyshire	Edge	426419	375499	589	1	36	1	36	3	2006	01/03/2006	1	366	7815	0.046833013	NA	NA	NA	NA	NA	NA	0.027777778	aft	3	0.04929822	0.009259259
124	Derbyshire_E	Midlands	Derbyshire	Edge	426419	375499	589	1	22	0	22	4	2006	01/04/2006	2	265	6007	0.044115199	NA	NA	NA	NA	NA	NA	0	aft	3	0.04929822	0.021505376
125	Derbyshire_E	Midlands	Derbyshire	Edge	426419	375499	586	2	31	2	30	5	2006	01/05/2006	2	281	5143	0.054637371	NA	NA	NA	NA	NA	NA	0.064516129	aft	3	0.04929822	0.021505376
126	Derbyshire_E	Midlands	Derbyshire	Edge	426419	375499	586	2	18	0	18	6	2006	01/06/2006	2	233	4463	0.052207036	NA	NA	NA	NA	NA	NA	0	aft	3	0.04929822	0.021505376
127	Derbyshire_E	Midlands	Derbyshire	Edge	426419	375499	587	2	20	0	19	7	2006	01/07/2006	3	222	3702	0.059967585	NA	NA	NA	NA	NA	NA	0	aft	3	0.04929822	0
128	Derbyshire_E	Midlands	Derbyshire	Edge	426419	375499	588	0	8	0	8	8	2006	01/08/2006	3	183	3275	0.055877863	NA	NA	NA	NA	NA	NA	0	aft	3	0.04929822	0
129	Derbyshire_E	Midlands	Derbyshire	Edge	426419	375499	577	0	15	0	15	9	2006	01/09/2006	3	285	4434	0.064276049	NA	NA	NA	NA	NA	NA	0	aft	3	0.04929822	0
130	Derbyshire_E	Midlands	Derbyshire	Edge	426419	375499	578	0	20	0	20	10	2006	01/10/2006	4	346	4419	0.078298258	NA	NA	NA	NA	NA	NA	0	aft	3	0.04929822	0.019047619
131	Derbyshire_E	Midlands	Derbyshire	Edge	426419	375499	580	2	35	2	35	11	2006	01/11/2006	4	357	6173	0.057832496	NA	NA	NA	NA	NA	NA	0.057142857	aft	3	0.04929822	0.019047619
132	Derbyshire_E	Midlands	Derbyshire	Edge	426419	375499	576	2	39	0	38	12	2006	01/12/2006	4	291	5730	0.05078534	NA	NA	NA	NA	NA	NA	0	aft	3	0.04929822	0.019047619
133	Derbyshire_E	Midlands	Derbyshire	Edge	426419	375499	577	1	30	0	29	1	2007	01/01/2007	1	458	6451	0.070996745	NA	NA	NA	NA	NA	NA	0	aft	3	0.04929822	0.015503876
134	Derbyshire_E	Midlands	Derbyshire	Edge	426419	375499	574	0	35	0	34	2	2007	01/02/2007	1	384	6982	0.054998568	NA	NA	NA	NA	NA	NA	0	aft	3	0.04929822	0.015503876
135	Derbyshire_E	Midlands	Derbyshire	Edge	426419	375499	574	2	43	2	42	3	2007	01/03/2007	1	438	8349	0.052461373	NA	NA	NA	NA	NA	NA	0.046511628	aft	3	0.04929822	0.015503876
136	Derbyshire_E	Midlands	Derbyshire	Edge	426419	375499	565	1	22	0	22	4	2007	01/04/2007	2	415	6350	0.065354331	NA	NA	NA	NA	NA	NA	0	aft	3	0.04929822	0
137	Derbyshire_E	Midlands	Derbyshire	Edge	426419	375499	566	1	15	0	15	5	2007	01/05/2007	2	298	5345	0.05575304	NA	NA	NA	NA	NA	NA	0	aft	3	0.04929822	0
138	Derbyshire_E	Midlands	Derbyshire	Edge	426419	375499	566	1	19	0	18	6	2007	01/06/2007	2	278	4559	0.060978285	NA	NA	NA	NA	NA	NA	0	aft	3	0.04929822	0
139	Derbyshire_E	Midlands	Derbyshire	Edge	426419	375499	563	1	11	0	11	7	2007	01/07/2007	3	284	3826	0.07422896	NA	NA	NA	NA	NA	NA	0	aft	3	0.04929822	0
140	Derbyshire_E	Midlands	Derbyshire	Edge	426419	375499	562	0	7	0	7	8	2007	01/08/2007	3	175	2905	0.060240964	NA	NA	NA	NA	NA	NA	0	aft	3	0.04929822	0
141	Derbyshire_E	Midlands	Derbyshire	Edge	426419	375499	559	0	6	0	6	9	2007	01/09/2007	3	270	3601	0.074979172	NA	NA	NA	NA	NA	NA	0	aft	3	0.04929822	0
142	Derbyshire_E	Midlands	Derbyshire	Edge	426419	375499	557	0	16	0	16	10	2007	01/10/2007	4	448	4297	0.104258785	NA	NA	NA	NA	NA	NA	0	aft	3	0.04929822	0
143	Derbyshire_E	Midlands	Derbyshire	Edge	426419	375499	551	0	39	0	39	11	2007	01/11/2007	4	402	6524	0.061618639	NA	NA	NA	NA	NA	NA	0	aft	3	0.04929822	0
144	Derbyshire_E	Midlands	Derbyshire	Edge	426419	375499	550	0	25	0	25	12	2007	01/12/2007	4	339	4946	0.068540235	NA	NA	NA	NA	NA	NA	0	aft	3	0.04929822	0
145	Derbyshire_E	Midlands	Derbyshire	Edge	426419	375499	549	0	27	0	27	1	2008	01/01/2008	1	474	6593	0.071894433	NA	NA	NA	NA	NA	NA	0	aft	3	0.04929822	0
146	Derbyshire_E	Midlands	Derbyshire	Edge	426419	375499	541	0	37	0	37	2	2008	01/02/2008	1	473	7396	0.063953488	NA	NA	NA	NA	NA	NA	0	aft	3	0.04929822	0
147	Derbyshire_E	Midlands	Derbyshire	Edge	426419	375499	540	0	23	0	23	3	2008	01/03/2008	1	426	5872	0.072547684	NA	NA	NA	NA	NA	NA	0	aft	3	0.04929822	0
148	Derbyshire_E	Midlands	Derbyshire	Edge	426419	375499	538	0	13	0	13	4	2008	01/04/2008	2	594	6909	0.085974815	NA	NA	NA	NA	NA	NA	0	aft	3	0.04929822	0
149	Derbyshire_E	Midlands	Derbyshire	Edge	426419	375499	540	0	20	0	20	5	2008	01/05/2008	2	390	5908	0.066012187	NA	NA	NA	NA	NA	NA	0	aft	3	0.04929822	0
150	Derbyshire_E	Midlands	Derbyshire	Edge	426419	375499	544	0	25	0	25	6	2008	01/06/2008	2	375	4319	0.086825654	NA	NA	NA	NA	NA	NA	0	aft	4	0.044444444	0
151	Derbyshire_E	Midlands	Derbyshire	Edge	426419	375499	541	0	12	0	12	7	2008	01/07/2008	3	359	4236	0.084749764	NA	NA	NA	NA	NA	NA	0	aft	4	0.044444444	0
152	Derbyshire_E	Midlands	Derbyshire	Edge	426419	375499	539	0	11	0	11	8	2008	01/08/2008	3	305	3768	0.080944798	NA	NA	NA	NA	NA	NA	0	aft	4	0.044444444	0
153	Derbyshire_E	Midlands	Derbyshire	Edge	426419	375499	539	0	5	0	5	9	2008	01/09/2008	3	381	4105	0.092813642	NA	NA	NA	NA	NA	NA	0	aft	4	0.044444444	0
154	Derbyshire_E	Midlands	Derbyshire	Edge	426419	375499	539	1	9	1	9	10	2008	01/10/2008	4	426	5602	0.07604427	NA	NA	NA	NA	NA	NA	0.111111111	aft	4	0.044444444	0.037037037
155	Derbyshire_E	Midlands	Derbyshire	Edge	426419	375499	537	1	23	0	23	11	2008	01/11/2008	4	448	6194	0.072328059	NA	NA	NA	NA	NA	NA	0	aft	4	0.044444444	0.037037037
156	Derbyshire_E	Midlands	Derbyshire	Edge	426419	375499	536	1	22	0	22	12	2008	01/12/2008	4	360	5528	0.06512301	NA	NA	NA	NA	NA	NA	0	aft	4	0.044444444	0.037037037
157	Derbyshire_E	Midlands	Derbyshire	Edge	426419	375499	535	1	30	0	30	1	2009	01/01/2009	1	533	7893	0.06752819	NA	NA	NA	NA	NA	NA	0	aft	4	0.044444444	0.027777778
158	Derbyshire_E	Midlands	Derbyshire	Edge	426419	375499	534	1	22	0	22	2	2009	01/02/2009	1	438	7181	0.06099429	NA	NA	NA	NA	NA	NA	0	aft	4	0.044444444	0.027777778
159	Derbyshire_E	Midlands	Derbyshire	Edge	426419	375499	533	2	12	1	12	3	2009	01/03/2009	1	571	7550	0.075629139	NA	NA	NA	NA	NA	NA	0.083333333	aft	4	0.044444444	0.027777778
160	Derbyshire_E	Midlands	Derbyshire	Edge	426419	375499	533	4	21	2	21	4	2009	01/04/2009	2	441	7523	0.058620231	NA	NA	NA	NA	NA	NA	0.095238095	aft	4	0.044444444	0.054403482
161	Derbyshire_E	Midlands	Derbyshire	Edge	426419	375499	533	5	31	1	30	5	2009	01/05/2009	2	359	6019	0.059644459	NA	NA	NA	NA	NA	NA	0.032258065	aft	4	0.044444444	0.054403482
162	Derbyshire_E	Midlands	Derbyshire	Edge	426419	375499	535	6	28	1	27	6	2009	01/06/2009	2	367	4610	0.079609544	NA	NA	NA	NA	NA	NA	0.035714286	aft	4	0.044444444	0.054403482
163	Derbyshire_E	Midlands	Derbyshire	Edge	426419	375499	538	6	22	2	20	7	2009	01/07/2009	3	294	4888	0.0601473	NA	NA	NA	NA	NA	NA	0.090909091	aft	4	0.044444444	0.043636364
164	Derbyshire_E	Midlands	Derbyshire	Edge	426419	375499	535	6	22	0	21	8	2009	01/08/2009	3	213	3953	0.053883127	NA	NA	NA	NA	NA	NA	0	aft	4	0.044444444	0.043636364
165	Derbyshire_E	Midlands	Derbyshire	Edge	426419	375499	535	4	25	1	23	9	2009	01/09/2009	3	305	4413	0.069113981	NA	NA	NA	NA	NA	NA	0.04	aft	4	0.044444444	0.043636364
166	Derbyshire_E	Midlands	Derbyshire	Edge	426419	375499	531	2	33	0	32	10	2009	01/10/2009	4	333	6271	0.053101579	NA	NA	NA	NA	NA	NA	0	aft	4	0.044444444	0.007575758
167	Derbyshire_E	Midlands	Derbyshire	Edge	426419	375499	530	1	27	0	27	11	2009	01/11/2009	4	454	6139	0.073953413	NA	NA	NA	NA	NA	NA	0	aft	4	0.044444444	0.007575758
168	Derbyshire_E	Midlands	Derbyshire	Edge	426419	375499	529	2	44	1	43	12	2009	01/12/2009	4	290	5764	0.050312283	NA	NA	NA	NA	NA	NA	0.022727273	aft	4	0.044444444	0.007575758
169	Derbyshire_E	Midlands	Derbyshire	Edge	426419	375499	526	2	41	0	41	1	2010	01/01/2010	1	432	6851	0.063056488	NA	NA	NA	NA	NA	NA	0	aft	4	0.044444444	0.016949153
170	Derbyshire_E	Midlands	Derbyshire	Edge	426419	375499	524	4	59	3	57	2	2010	01/02/2010	1	440	8114	0.054227262	NA	NA	NA	NA	NA	NA	0.050847458	aft	4	0.044444444	0.016949153
171	Derbyshire_E	Midlands	Derbyshire	Edge	426419	375499	525	4	56	0	56	3	2010	01/03/2010	1	525	8120	0.064655172	NA	NA	NA	NA	NA	NA	0	aft	4	0.044444444	0.016949153
172	Derbyshire_E	Midlands	Derbyshire	Edge	426419	375499	525	4	48	1	47	4	2010	01/04/2010	2	429	8834	0.048562373	NA	NA	NA	NA	NA	NA	0.020833333	aft	4	0.044444444	0.006944444
173	Derbyshire_E	Midlands	Derbyshire	Edge	426419	375499	526	2	42	0	39	5	2010	01/05/2010	2	387	5833	0.066346648	NA	NA	NA	NA	NA	NA	0	aft	4	0.044444444	0.006944444
174	Derbyshire_E	Midlands	Derbyshire	Edge	426419	375499	527	2	19	0	19	6	2010	01/06/2010	2	391	4059	0.096329145	NA	NA	NA	NA	NA	NA	0	aft	4	0.044444444	0.006944444
175	Derbyshire_E	Midlands	Derbyshire	Edge	426419	375499	524	2	18	1	17	7	2010	01/07/2010	3	247	5086	0.048564687	NA	NA	NA	NA	NA	NA	0.055555556	aft	4	0.044444444	0.018518519
176	Derbyshire_E	Midlands	Derbyshire	Edge	426419	375499	525	0	18	0	16	8	2010	01/08/2010	3	288	3957	0.072782411	NA	NA	NA	NA	NA	NA	0	aft	4	0.044444444	0.018518519
177	Derbyshire_E	Midlands	Derbyshire	Edge	426419	375499	526	0	17	0	17	9	2010	01/09/2010	3	358	4938	0.072498987	NA	NA	NA	NA	NA	NA	0	aft	4	0.044444444	0.018518519
178	Derbyshire_E	Midlands	Derbyshire	Edge	426419	375499	520	0	30	0	30	10	2010	01/10/2010	4	404	6243	0.064712478	NA	NA	NA	NA	NA	NA	0	aft	4	0.044444444	0.010752688
179	Derbyshire_E	Midlands	Derbyshire	Edge	426419	375499	518	0	32	0	32	11	2010	01/11/2010	4	524	6664	0.078631453	NA	NA	NA	NA	NA	NA	0	aft	4	0.044444444	0.010752688
180	Derbyshire_E	Midlands	Derbyshire	Edge	426419	375499	514	1	31	1	31	12	2010	01/12/2010	4	291	5772	0.0504158	NA	NA	NA	NA	NA	NA	0.032258065	aft	4	0.044444444	0.010752688
181	Derbyshire_E	Midlands	Derbyshire	Edge	426419	375499	518	2	42	1	42	1	2011	01/01/2011	1	537	7830	0.068582375	NA	NA	NA	NA	NA	NA	0.023809524	aft	4	0.044444444	0.027849219
182	Derbyshire_E	Midlands	Derbyshire	Edge	426419	375499	517	3	47	1	47	2	2011	01/02/2011	1	464	7910	0.058659924	NA	NA	NA	NA	NA	NA	0.021276596	aft	4	0.044444444	0.027849219
183	Derbyshire_E	Midlands	Derbyshire	Edge	426419	375499	517	5	52	2	50	3	2011	01/03/2011	1	509	8614	0.059089854	NA	NA	NA	NA	NA	NA	0.038461538	aft	4	0.044444444	0.027849219
184	Derbyshire_E	Midlands	Derbyshire	Edge	426419	375499	515	5	30	0	30	4	2011	01/04/2011	2	396	7034	0.056297981	NA	NA	NA	NA	NA	NA	0	aft	4	0.044444444	0.023809524
185	Derbyshire_E	Midlands	Derbyshire	Edge	426419	375499	515	3	35	0	32	5	2011	01/05/2011	2	466	6141	0.075883407	NA	NA	NA	NA	NA	NA	0	aft	4	0.044444444	0.023809524
186	Derbyshire_E	Midlands	Derbyshire	Edge	426419	375499	507	4	14	1	13	6	2011	01/06/2011	2	347	4675	0.074224599	NA	NA	NA	NA	NA	NA	0.071428571	aft	4	0.044444444	0.023809524
187	Derbyshire_E	Midlands	Derbyshire	Edge	426419	375499	510	3	24	1	22	7	2011	01/07/2011	3	298	4656	0.064003436	NA	NA	NA	NA	NA	NA	0.041666667	aft	4	0.044444444	0.050925926
188	Derbyshire_E	Midlands	Derbyshire	Edge	426419	375499	508	4	18	2	15	8	2011	01/08/2011	3	294	4231	0.069487119	NA	NA	NA	NA	NA	NA	0.111111111	aft	4	0.044444444	0.050925926
189	Derbyshire_E	Midlands	Derbyshire	Edge	426419	375499	509	3	25	0	25	9	2011	01/09/2011	3	251	5898	0.042556799	NA	NA	NA	NA	NA	NA	0	aft	4	0.044444444	0.050925926
190	Derbyshire_E	Midlands	Derbyshire	Edge	426419	375499	507	4	30	1	28	10	2011	01/10/2011	4	411	6009	0.068397404	NA	NA	NA	NA	NA	NA	0.033333333	aft	4	0.044444444	0.01965812
191	Derbyshire_E	Midlands	Derbyshire	Edge	426419	375499	507	3	39	1	38	11	2011	01/11/2011	4	481	6564	0.073278489	NA	NA	NA	NA	NA	NA	0.025641026	aft	4	0.044444444	0.01965812
192	Derbyshire_E	Midlands	Derbyshire	Edge	426419	375499	506	2	36	0	36	12	2011	01/12/2011	4	437	7094	0.061601353	NA	NA	NA	NA	NA	NA	0	aft	4	0.044444444	0.01965812
193	Derbyshire_E	Midlands	Derbyshire	Edge	426419	375499	502	4	45	2	45	1	2012	01/01/2012	1	477	8195	0.058206223	NA	NA	NA	NA	NA	NA	0.044444444	aft	4	0.044444444	0.014814815
194	Derbyshire_E	Midlands	Derbyshire	Edge	426419	375499	499	3	67	0	65	2	2012	01/02/2012	1	451	9059	0.049784744	NA	NA	NA	NA	NA	NA	0	aft	4	0.044444444	0.014814815
195	Derbyshire_E	Midlands	Derbyshire	Edge	426419	375499	500	2	77	0	76	3	2012	01/03/2012	1	587	11719	0.050089598	NA	NA	NA	NA	NA	NA	0	aft	4	0.044444444	0.014814815
196	Derbyshire_E	Midlands	Derbyshire	Edge	426419	375499	503	1	46	0	45	4	2012	01/04/2012	2	401	7892	0.050810948	NA	NA	NA	NA	NA	NA	0	aft	4	0.044444444	0.019607843
197	Derbyshire_E	Midlands	Derbyshire	Edge	426419	375499	491	3	34	2	34	5	2012	01/05/2012	2	445	7306	0.060908842	NA	NA	NA	NA	NA	NA	0.058823529	aft	4	0.044444444	0.019607843
198	Derbyshire_E	Midlands	Derbyshire	Edge	426419	375499	493	2	27	0	27	6	2012	01/06/2012	2	321	5429	0.059126911	NA	NA	NA	NA	NA	NA	0	aft	4	0.044444444	0.019607843
199	Derbyshire_E	Midlands	Derbyshire	Edge	426419	375499	492	2	24	0	23	7	2012	01/07/2012	3	312	5068	0.061562747	NA	NA	NA	NA	NA	NA	0	aft	5	0.037037037	0.011904762
200	Derbyshire_E	Midlands	Derbyshire	Edge	426419	375499	490	1	17	0	16	8	2012	01/08/2012	3	352	5422	0.064920693	NA	NA	NA	NA	NA	NA	0	aft	5	0.037037037	0.011904762
201	Derbyshire_E	Midlands	Derbyshire	Edge	426419	375499	489	1	28	1	27	9	2012	01/09/2012	3	361	5880	0.061394558	NA	NA	NA	NA	NA	NA	0.035714286	aft	5	0.037037037	0.011904762
202	Derbyshire_E	Midlands	Derbyshire	Edge	426419	375499	493	1	31	0	31	10	2012	01/10/2012	4	438	6818	0.064241713	NA	NA	NA	NA	NA	NA	0	aft	5	0.037037037	0.02
203	Derbyshire_E	Midlands	Derbyshire	Edge	426419	375499	497	1	44	0	44	11	2012	01/11/2012	4	544	9065	0.060011031	NA	NA	NA	NA	NA	NA	0	aft	5	0.037037037	0.02
204	Derbyshire_E	Midlands	Derbyshire	Edge	426419	375499	497	4	50	3	49	12	2012	01/12/2012	4	393	6735	0.058351893	NA	NA	NA	NA	NA	NA	0.06	aft	5	0.037037037	0.02
205	Derbyshire_E	Midlands	Derbyshire	Edge	426419	375499	493	5	63	1	63	1	2013	01/01/2013	1	492	8753	0.0562093	NA	NA	NA	NA	NA	NA	0.015873016	aft	5	0.037037037	0.022199218
206	Derbyshire_E	Midlands	Derbyshire	Edge	426419	375499	492	6	46	1	45	2	2013	01/02/2013	1	401	9005	0.044530816	NA	NA	NA	NA	NA	NA	0.02173913	aft	5	0.037037037	0.022199218
207	Derbyshire_E	Midlands	Derbyshire	Edge	426419	375499	493	8	69	2	67	3	2013	01/03/2013	1	485	9255	0.052404106	NA	NA	NA	NA	NA	NA	0.028985507	aft	5	0.037037037	0.022199218
208	Derbyshire_E	Midlands	Derbyshire	Edge	426419	375499	494	9	43	1	43	4	2013	01/04/2013	2	424	8084	0.052449283	NA	NA	NA	NA	NA	NA	0.023255814	aft	5	0.037037037	0.013216419
209	Derbyshire_E	Midlands	Derbyshire	Edge	426419	375499	496	6	61	1	54	5	2013	01/05/2013	2	402	7358	0.054634412	NA	NA	NA	NA	NA	NA	0.016393443	aft	5	0.037037037	0.013216419
210	Derbyshire_E	Midlands	Derbyshire	Edge	426419	375499	498	4	26	0	26	6	2013	01/06/2013	2	321	5087	0.063102025	NA	NA	NA	NA	NA	NA	0	aft	5	0.037037037	0.013216419
211	Derbyshire_E	Midlands	Derbyshire	Edge	426419	375499	497	2	27	0	24	7	2013	01/07/2013	3	271	5080	0.053346457	NA	NA	NA	NA	NA	NA	0	aft	5	0.037037037	0.011494253
212	Derbyshire_E	Midlands	Derbyshire	Edge	426419	375499	496	2	40	0	40	8	2013	01/08/2013	3	327	5546	0.058961414	NA	NA	NA	NA	NA	NA	0	aft	5	0.037037037	0.011494253
213	Derbyshire_E	Midlands	Derbyshire	Edge	426419	375499	500	3	29	1	28	9	2013	01/09/2013	3	349	5980	0.058361204	NA	NA	NA	NA	NA	NA	0.034482759	aft	5	0.037037037	0.011494253
214	Derbyshire_E	Midlands	Derbyshire	Edge	426419	375499	499	4	38	1	38	10	2013	01/10/2013	4	471	7266	0.064822461	NA	NA	NA	NA	NA	NA	0.026315789	aft	5	0.037037037	0.034508441
215	Derbyshire_E	Midlands	Derbyshire	Edge	426419	375499	500	6	76	3	75	11	2013	01/11/2013	4	501	8581	0.058384804	NA	NA	NA	NA	NA	NA	0.039473684	aft	5	0.037037037	0.034508441
216	Derbyshire_E	Midlands	Derbyshire	Edge	426419	375499	502	7	53	2	52	12	2013	01/12/2013	4	351	6837	0.051338306	NA	NA	NA	NA	NA	NA	0.037735849	aft	5	0.037037037	0.034508441
217	Derbyshire_E	Midlands	Derbyshire	Edge	426419	375499	498	10	88	4	87	1	2014	01/01/2014	1	532	9690	0.054901961	NA	NA	NA	NA	NA	NA	0.045454545	aft	5	0.037037037	0.027726041
218	Derbyshire_E	Midlands	Derbyshire	Edge	426419	375499	496	10	75	1	71	2	2014	01/02/2014	1	428	9047	0.0473085	NA	NA	NA	NA	NA	NA	0.013333333	aft	5	0.037037037	0.027726041
219	Derbyshire_E	Midlands	Derbyshire	Edge	426419	375499	498	12	82	2	79	3	2014	01/03/2014	1	434	9577	0.045316905	NA	NA	NA	NA	NA	NA	0.024390244	aft	5	0.037037037	0.027726041
220	Derbyshire_E	Midlands	Derbyshire	Edge	426419	375499	498	14	68	2	66	4	2014	01/04/2014	2	360	8079	0.04455997	NA	NA	NA	NA	NA	NA	0.029411765	aft	5	0.037037037	0.02055661
221	Derbyshire_E	Midlands	Derbyshire	Edge	426419	375499	499	13	62	2	58	5	2014	01/05/2014	2	373	8299	0.044945174	NA	NA	NA	NA	NA	NA	0.032258065	aft	5	0.037037037	0.02055661
222	Derbyshire_E	Midlands	Derbyshire	Edge	426419	375499	498	9	36	0	30	6	2014	01/06/2014	2	267	5717	0.046702816	NA	NA	NA	NA	NA	NA	0	aft	5	0.037037037	0.02055661
223	Derbyshire_E	Midlands	Derbyshire	Edge	426419	375499	497	9	25	0	22	7	2014	01/07/2014	3	324	5726	0.056584003	NA	NA	NA	NA	NA	NA	0	aft	5	0.037037037	0.009803922
224	Derbyshire_E	Midlands	Derbyshire	Edge	426419	375499	499	9	34	0	30	8	2014	01/08/2014	3	296	5378	0.055039048	NA	NA	NA	NA	NA	NA	0	aft	5	0.037037037	0.009803922
225	Derbyshire_E	Midlands	Derbyshire	Edge	426419	375499	503	8	34	1	34	9	2014	01/09/2014	3	361	6095	0.059228876	NA	NA	NA	NA	NA	NA	0.029411765	aft	5	0.037037037	0.009803922
226	Derbyshire_E	Midlands	Derbyshire	Edge	426419	375499	505	7	54	2	48	10	2014	01/10/2014	4	473	8141	0.05810097	NA	NA	NA	NA	NA	NA	0.037037037	aft	5	0.037037037	0.021869489
227	Derbyshire_E	Midlands	Derbyshire	Edge	426419	375499	502	9	70	2	70	11	2014	01/11/2014	4	499	8509	0.058643789	NA	NA	NA	NA	NA	NA	0.028571429	aft	5	0.037037037	0.021869489
228	Derbyshire_E	Midlands	Derbyshire	Edge	426419	375499	501	8	67	0	63	12	2014	01/12/2014	4	362	6872	0.052677532	NA	NA	NA	NA	NA	NA	0	aft	5	0.037037037	0.021869489
229	Derbyshire_E	Midlands	Derbyshire	Edge	426419	375499	490	8	99	2	95	1	2015	01/01/2015	1	491	9917	0.049510941	NA	NA	NA	NA	NA	NA	0.02020202	aft	5	0.037037037	0.037977817
230	Derbyshire_E	Midlands	Derbyshire	Edge	426419	375499	487	11	68	5	66	2	2015	01/02/2015	1	440	9333	0.047144541	NA	NA	NA	NA	NA	NA	0.073529412	aft	5	0.037037037	0.037977817
231	Derbyshire_E	Midlands	Derbyshire	Edge	426419	375499	488	11	99	2	95	3	2015	01/03/2015	1	457	9457	0.048323993	NA	NA	NA	NA	NA	NA	0.02020202	aft	5	0.037037037	0.037977817
232	Derbyshire_E	Midlands	Derbyshire	Edge	426419	375499	490	11	63	2	57	4	2015	01/04/2015	2	410	9334	0.043925434	NA	NA	NA	NA	NA	NA	0.031746032	aft	5	0.037037037	0.036257686
233	Derbyshire_E	Midlands	Derbyshire	Edge	426419	375499	493	10	37	1	35	5	2015	01/05/2015	2	334	6695	0.049887976	NA	NA	NA	NA	NA	NA	0.027027027	aft	5	0.037037037	0.036257686
234	Derbyshire_E	Midlands	Derbyshire	Edge	426419	375499	496	11	40	2	38	6	2015	01/06/2015	2	311	5837	0.053280795	NA	NA	NA	NA	NA	NA	0.05	aft	5	0.037037037	0.036257686
235	Derbyshire_E	Midlands	Derbyshire	Edge	426419	375499	497	9	66	1	59	7	2015	01/07/2015	3	381	6826	0.055815998	NA	NA	NA	NA	NA	NA	0.015151515	aft	5	0.037037037	0.060890232
236	Derbyshire_E	Midlands	Derbyshire	Edge	426419	375499	492	10	34	2	32	8	2015	01/08/2015	3	319	5737	0.055603974	NA	NA	NA	NA	NA	NA	0.058823529	aft	5	0.037037037	0.060890232
237	Derbyshire_E	Midlands	Derbyshire	Edge	426419	375499	497	14	46	5	43	9	2015	01/09/2015	3	322	6222	0.051751848	NA	NA	NA	NA	NA	NA	0.108695652	aft	5	0.037037037	0.060890232
238	Derbyshire_E	Midlands	Derbyshire	Edge	426419	375499	498	12	74	0	70	10	2015	01/10/2015	4	498	8646	0.05759889	NA	NA	NA	NA	NA	NA	0	aft	5	0.037037037	0.015625
239	Derbyshire_E	Midlands	Derbyshire	Edge	426419	375499	497	13	64	3	58	11	2015	01/11/2015	4	482	7605	0.063379356	NA	NA	NA	NA	NA	NA	0.046875	aft	5	0.037037037	0.015625
240	Derbyshire_E	Midlands	Derbyshire	Edge	426419	375499	497	13	77	0	74	12	2015	01/12/2015	4	393	6600	0.059545455	NA	NA	NA	NA	NA	NA	0	aft	5	0.037037037	0.015625
241	Derbyshire_E	Midlands	Derbyshire	Edge	426419	375499	499	13	64	2	58	1	2016	01/01/2016	1	464	8722	0.053198808	NA	NA	NA	NA	NA	NA	0.03125	aft	5	0.037037037	0.017824074
242	Derbyshire_E	Midlands	Derbyshire	Edge	426419	375499	498	10	45	1	43	2	2016	01/02/2016	1	446	8134	0.054831571	NA	NA	NA	NA	NA	NA	0.022222222	aft	5	0.037037037	0.017824074
243	Derbyshire_E	Midlands	Derbyshire	Edge	426419	375499	500	8	54	0	49	3	2016	01/03/2016	1	375	7519	0.049873653	NA	NA	NA	NA	NA	NA	0	aft	5	0.037037037	0.017824074
244	Derbyshire_E	Midlands	Derbyshire	Edge	426419	375499	501	8	66	2	62	4	2016	01/04/2016	2	425	9815	0.04330107	NA	NA	NA	NA	NA	NA	0.03030303	aft	5	0.037037037	0.034491254
245	Derbyshire_E	Midlands	Derbyshire	Edge	426419	375499	502	8	44	0	41	5	2016	01/05/2016	2	314	5963	0.052658058	NA	NA	NA	NA	NA	NA	0	aft	5	0.037037037	0.034491254
246	Derbyshire_E	Midlands	Derbyshire	Edge	426419	375499	503	9	41	3	38	6	2016	01/06/2016	2	274	4825	0.056787565	NA	NA	NA	NA	NA	NA	0.073170732	aft	5	0.037037037	0.034491254
247	Derbyshire_E	Midlands	Derbyshire	Edge	426419	375499	499	12	44	3	42	7	2016	01/07/2016	3	288	4963	0.058029418	NA	NA	NA	NA	NA	NA	0.068181818	aft	5	0.037037037	0.046286031
248	Derbyshire_E	Midlands	Derbyshire	Edge	426419	375499	498	11	41	1	40	8	2016	01/08/2016	3	267	4994	0.053464157	NA	NA	NA	NA	NA	NA	0.024390244	aft	5	0.037037037	0.046286031
249	Derbyshire_H	Midlands	Derbyshire	High	425404	349674	2145	4	55	1	55	1	1996	01/01/1996	1	120	4141	0.028978508	NA	NA	NA	108	2354	0.045879354	0.018181818	pre	1	0	0.010891524
250	Derbyshire_H	Midlands	Derbyshire	High	425404	349674	2142	3	64	0	63	2	1996	01/02/1996	1	108	4959	0.021778584	NA	NA	NA	98	2767	0.03541742	0	pre	1	0	0.010891524
251	Derbyshire_H	Midlands	Derbyshire	High	425404	349674	2139	4	69	1	69	3	1996	01/03/1996	1	133	5077	0.026196573	NA	NA	NA	114	2973	0.038345106	0.014492754	pre	1	0	0.010891524
252	Derbyshire_H	Midlands	Derbyshire	High	425404	349674	2139	5	33	2	33	4	1996	01/04/1996	2	114	3582	0.031825796	NA	NA	NA	93	2169	0.042876902	0.060606061	pre	1	0	0.02020202
253	Derbyshire_H	Midlands	Derbyshire	High	425404	349674	2139	3	18	0	18	5	1996	01/05/1996	2	90	3322	0.027092113	NA	NA	NA	68	2045	0.033251834	0	pre	1	0	0.02020202
254	Derbyshire_H	Midlands	Derbyshire	High	425404	349674	2135	3	8	0	8	6	1996	01/06/1996	2	74	2016	0.036706349	NA	NA	NA	70	1370	0.051094891	0	pre	1	0	0.02020202
255	Derbyshire_H	Midlands	Derbyshire	High	425404	349674	2133	1	4	0	4	7	1996	01/07/1996	3	82	1663	0.049308479	NA	NA	NA	74	1242	0.05958132	0	pre	1	0	0
256	Derbyshire_H	Midlands	Derbyshire	High	425404	349674	2131	1	6	0	6	8	1996	01/08/1996	3	52	1723	0.030179919	NA	NA	NA	48	1313	0.036557502	0	pre	1	0	0
257	Derbyshire_H	Midlands	Derbyshire	High	425404	349674	2130	0	5	0	5	9	1996	01/09/1996	3	63	1635	0.03853211	NA	NA	NA	58	1248	0.046474359	0	pre	1	0	0
258	Derbyshire_H	Midlands	Derbyshire	High	425404	349674	2121	0	19	0	19	10	1996	01/10/1996	4	70	2247	0.031152648	NA	NA	NA	66	1693	0.038984052	0	pre	1	0	0.023931624
259	Derbyshire_H	Midlands	Derbyshire	High	425404	349674	2112	1	26	1	26	11	1996	01/11/1996	4	91	3170	0.028706625	NA	NA	NA	83	1994	0.041624875	0.038461538	pre	1	0	0.023931624
260	Derbyshire_H	Midlands	Derbyshire	High	425404	349674	2104	2	30	1	30	12	1996	01/12/1996	4	77	2707	0.028444773	NA	NA	NA	68	1620	0.041975309	0.033333333	pre	1	0	0.023931624
261	Derbyshire_H	Midlands	Derbyshire	High	425404	349674	2102	3	46	1	46	1	1997	01/01/1997	1	106	3857	0.027482499	NA	NA	NA	97	2273	0.042674879	0.02173913	pre	1	0	0.014049098
262	Derbyshire_H	Midlands	Derbyshire	High	425404	349674	2098	3	44	0	44	2	1997	01/02/1997	1	94	4033	0.023307711	NA	NA	NA	87	2390	0.036401674	0	pre	1	0	0.014049098
263	Derbyshire_H	Midlands	Derbyshire	High	425404	349674	2095	4	49	1	48	3	1997	01/03/1997	1	95	3782	0.025118985	NA	NA	NA	82	2243	0.036558181	0.020408163	pre	1	0	0.014049098
264	Derbyshire_H	Midlands	Derbyshire	High	425404	349674	2069	5	37	2	36	4	1997	01/04/1997	2	159	3502	0.045402627	NA	NA	NA	130	2201	0.059064062	0.054054054	pre	1	0	0.122184685
265	Derbyshire_H	Midlands	Derbyshire	High	425404	349674	2061	7	32	2	30	5	1997	01/05/1997	2	94	3010	0.031229236	NA	NA	NA	74	2030	0.036453202	0.0625	pre	1	0	0.122184685
266	Derbyshire_H	Midlands	Derbyshire	High	425404	349674	2052	9	8	2	8	6	1997	01/06/1997	2	106	2176	0.048713235	NA	NA	NA	92	1634	0.05630355	0.25	pre	1	0	0.122184685
267	Derbyshire_H	Midlands	Derbyshire	High	425404	349674	2049	9	11	0	5	7	1997	01/07/1997	3	78	1864	0.041845494	NA	NA	NA	61	1435	0.042508711	0	pre	1	0	0
268	Derbyshire_H	Midlands	Derbyshire	High	425404	349674	2038	9	6	0	4	8	1997	01/08/1997	3	63	1586	0.039722573	NA	NA	NA	56	1286	0.043545879	0	pre	1	0	0
269	Derbyshire_H	Midlands	Derbyshire	High	425404	349674	2021	7	14	0	11	9	1997	01/09/1997	3	106	1749	0.060606061	NA	NA	NA	96	1410	0.068085106	0	pre	1	0	0
270	Derbyshire_H	Midlands	Derbyshire	High	425404	349674	2005	6	10	0	8	10	1997	01/10/1997	4	86	2530	0.033992095	NA	NA	NA	80	1892	0.042283298	0	pre	1	0	0.032036613
271	Derbyshire_H	Midlands	Derbyshire	High	425404	349674	1998	5	23	1	22	11	1997	01/11/1997	4	112	2986	0.037508372	NA	NA	NA	100	2070	0.048309179	0.043478261	pre	1	0	0.032036613
272	Derbyshire_H	Midlands	Derbyshire	High	425404	349674	1989	5	38	2	37	12	1997	01/12/1997	4	91	2902	0.031357684	NA	NA	NA	86	1818	0.04730473	0.052631579	pre	1	0	0.032036613
273	Derbyshire_H	Midlands	Derbyshire	High	425404	349674	1961	6	48	1	47	1	1998	01/01/1998	1	143	4126	0.034658265	NA	NA	NA	134	2647	0.050623347	0.020833333	pre	1	0	0.043004846
274	Derbyshire_H	Midlands	Derbyshire	High	425404	349674	1950	9	58	4	56	2	1998	01/02/1998	1	145	4354	0.03330271	NA	NA	NA	123	2771	0.044388307	0.068965517	pre	1	0	0.043004846
275	Derbyshire_H	Midlands	Derbyshire	High	425404	349674	1943	10	51	2	51	3	1998	01/03/1998	1	175	4126	0.04241396	NA	NA	NA	158	2680	0.058955224	0.039215686	pre	1	0	0.043004846
276	Derbyshire_H	Midlands	Derbyshire	High	425404	349674	1934	10	40	1	37	4	1998	01/04/1998	2	138	3688	0.037418655	NA	NA	NA	114	2485	0.045875252	0.025	pre	1	0	0.044727047
277	Derbyshire_H	Midlands	Derbyshire	High	425404	349674	1928	10	31	1	28	5	1998	01/05/1998	2	122	3005	0.040599002	NA	NA	NA	111	2094	0.053008596	0.032258065	pre	1	0	0.044727047
278	Derbyshire_H	Midlands	Derbyshire	High	425404	349674	1914	8	13	1	9	6	1998	01/06/1998	2	141	2309	0.061065396	NA	NA	NA	123	1726	0.071263036	0.076923077	pre	1	0	0.044727047
279	Derbyshire_H	Midlands	Derbyshire	High	425404	349674	1918	6	12	1	12	7	1998	01/07/1998	3	106	2295	0.046187364	NA	NA	NA	100	1840	0.054347826	0.083333333	pre	1	0	0.027777778
280	Derbyshire_H	Midlands	Derbyshire	High	425404	349674	1918	4	10	0	8	8	1998	01/08/1998	3	100	1658	0.060313631	NA	NA	NA	91	1355	0.067158672	0	pre	1	0	0.027777778
281	Derbyshire_H	Midlands	Derbyshire	High	425404	349674	1915	4	7	0	7	9	1998	01/09/1998	3	94	1702	0.055229142	NA	NA	NA	85	1342	0.063338301	0	pre	1	0	0.027777778
282	Derbyshire_H	Midlands	Derbyshire	High	425404	349674	1915	5	27	1	26	10	1998	01/10/1998	4	111	2888	0.038434903	NA	NA	NA	100	2113	0.047326077	0.037037037	pre	1	0	0.049911817
283	Derbyshire_H	Midlands	Derbyshire	High	425404	349674	1919	6	35	2	34	11	1998	01/11/1998	4	131	3516	0.037258248	NA	NA	NA	124	2307	0.053749458	0.057142857	pre	1	0	0.049911817
284	Derbyshire_H	Midlands	Derbyshire	High	425404	349674	1907	6	36	2	34	12	1998	01/12/1998	4	101	3290	0.030699088	NA	NA	NA	97	2065	0.046973366	0.055555556	pre	1	0	0.049911817
285	Derbyshire_H	Midlands	Derbyshire	High	425404	349674	1902	10	54	5	53	1	1999	01/01/1999	1	139	4445	0.031271091	NA	NA	NA	129	2709	0.047619048	0.092592593	pre	1	0	0.077867723
286	Derbyshire_H	Midlands	Derbyshire	High	425404	349674	1896	16	111	6	109	2	1999	01/02/1999	1	186	4785	0.038871473	NA	NA	NA	171	2881	0.059354391	0.054054054	pre	1	0	0.077867723
287	Derbyshire_H	Midlands	Derbyshire	High	425404	349674	1887	24	115	10	112	3	1999	01/03/1999	1	220	4748	0.046335299	NA	NA	NA	205	3013	0.0680385	0.086956522	pre	1	0	0.077867723
288	Derbyshire_H	Midlands	Derbyshire	High	425404	349674	1862	27	102	4	94	4	1999	01/04/1999	2	165	4878	0.033825338	NA	NA	NA	152	3230	0.047058824	0.039215686	pre	1	0	0.063908446
289	Derbyshire_H	Midlands	Derbyshire	High	425404	349674	1862	28	56	4	47	5	1999	01/05/1999	2	147	3314	0.044357272	NA	NA	NA	137	2242	0.061106155	0.071428571	pre	1	0	0.063908446
290	Derbyshire_H	Midlands	Derbyshire	High	425404	349674	1857	27	37	3	31	6	1999	01/06/1999	2	136	2311	0.058848983	NA	NA	NA	122	1687	0.072317724	0.081081081	pre	1	0	0.063908446
291	Derbyshire_H	Midlands	Derbyshire	High	425404	349674	1851	27	61	2	51	7	1999	01/07/1999	3	108	2827	0.038203042	NA	NA	NA	103	2170	0.047465438	0.032786885	pre	1	0	0.030860485
292	Derbyshire_H	Midlands	Derbyshire	High	425404	349674	1843	25	58	1	47	8	1999	01/08/1999	3	86	1873	0.045915643	NA	NA	NA	71	1480	0.047972973	0.017241379	pre	1	0	0.030860485
293	Derbyshire_H	Midlands	Derbyshire	High	425404	349674	1827	24	47	2	40	9	1999	01/09/1999	3	87	2147	0.040521658	NA	NA	NA	77	1686	0.045670225	0.042553191	pre	1	0	0.030860485
294	Derbyshire_H	Midlands	Derbyshire	High	425404	349674	1817	19	55	2	44	10	1999	01/10/1999	4	96	2705	0.035489834	NA	NA	NA	93	2056	0.045233463	0.036363636	pre	1	0	0.052411564
295	Derbyshire_H	Midlands	Derbyshire	High	425404	349674	1809	21	67	7	60	11	1999	01/11/1999	4	177	3606	0.049084859	NA	NA	NA	169	2453	0.06889523	0.104477612	pre	1	0	0.052411564
296	Derbyshire_H	Midlands	Derbyshire	High	425404	349674	1814	18	61	1	57	12	1999	01/12/1999	4	113	3652	0.03094195	NA	NA	NA	110	2390	0.046025105	0.016393443	pre	1	0	0.052411564
297	Derbyshire_H	Midlands	Derbyshire	High	425404	349674	1815	24	81	7	72	1	2000	01/01/2000	1	197	4295	0.045867288	NA	NA	NA	183	2609	0.070141817	0.086419753	pre	1	0	0.051999991
298	Derbyshire_H	Midlands	Derbyshire	High	425404	349674	1817	23	74	2	67	2	2000	01/02/2000	1	199	4911	0.040521279	NA	NA	NA	185	3025	0.061157025	0.027027027	pre	1	0	0.051999991
299	Derbyshire_H	Midlands	Derbyshire	High	425404	349674	1818	24	94	4	88	3	2000	01/03/2000	1	175	5649	0.030978934	NA	NA	NA	163	3733	0.043664613	0.042553191	pre	2	0.019230769	0.051999991
300	Derbyshire_H	Midlands	Derbyshire	High	425404	349674	1807	20	59	3	49	4	2000	01/04/2000	2	141	3814	0.036969061	NA	NA	NA	128	2638	0.048521607	0.050847458	pre	2	0.019230769	0.030733614
301	Derbyshire_H	Midlands	Derbyshire	High	425404	349674	1808	15	57	1	50	5	2000	01/05/2000	2	138	3509	0.039327444	NA	NA	NA	123	2456	0.050081433	0.01754386	pre	2	0.019230769	0.030733614
302	Derbyshire_H	Midlands	Derbyshire	High	425404	349674	1808	10	42	1	36	6	2000	01/06/2000	2	121	2870	0.042160279	NA	NA	NA	111	2154	0.051532033	0.023809524	pre	2	0.019230769	0.030733614
303	Derbyshire_H	Midlands	Derbyshire	High	425404	349674	1803	9	14	0	13	7	2000	01/07/2000	3	104	2186	0.04757548	NA	NA	NA	97	1740	0.055747126	0	pre	2	0.019230769	0.025641026
304	Derbyshire_H	Midlands	Derbyshire	High	425404	349674	1799	8	26	2	21	8	2000	01/08/2000	3	110	2098	0.052430887	NA	NA	NA	104	1676	0.062052506	0.076923077	pre	2	0.019230769	0.025641026
305	Derbyshire_H	Midlands	Derbyshire	High	425404	349674	1785	5	21	0	17	9	2000	01/09/2000	3	113	2215	0.051015801	NA	NA	NA	106	1850	0.057297297	0	pre	2	0.019230769	0.025641026
306	Derbyshire_H	Midlands	Derbyshire	High	425404	349674	1780	5	22	1	21	10	2000	01/10/2000	4	132	2240	0.058928571	NA	NA	NA	122	1800	0.067777778	0.045454545	pre	2	0.019230769	0.031411678
307	Derbyshire_H	Midlands	Derbyshire	High	425404	349674	1780	3	31	0	28	11	2000	01/11/2000	4	159	3648	0.043585526	NA	NA	NA	156	2640	0.059090909	0	pre	2	0.019230769	0.031411678
308	Derbyshire_H	Midlands	Derbyshire	High	425404	349674	1776	4	41	2	40	12	2000	01/12/2000	4	146	3161	0.046187915	NA	NA	NA	140	2129	0.065758572	0.048780488	pre	2	0.019230769	0.031411678
309	Derbyshire_H	Midlands	Derbyshire	High	425404	349674	1775	8	50	4	49	1	2001	01/01/2001	1	207	3786	0.054675119	NA	NA	NA	197	2493	0.07902126	0.08	int	2	0.019230769	0.057768281
310	Derbyshire_H	Midlands	Derbyshire	High	425404	349674	1771	8	52	1	51	2	2001	01/02/2001	1	143	4335	0.032987313	NA	NA	NA	138	2859	0.048268625	0.019230769	int	2	0.019230769	0.057768281
311	Derbyshire_H	Midlands	Derbyshire	High	425404	349674	1760	9	27	2	26	3	2001	01/03/2001	1	15	601	0.024958403	NA	NA	NA	15	420	0.035714286	0.074074074	int	2	0.019230769	0.057768281
312	Derbyshire_H	Midlands	Derbyshire	High	425404	349674	1760	10	15	1	12	4	2001	01/04/2001	2	35	386	0.090673575	NA	NA	NA	31	274	0.113138686	0.066666667	int	2	0.019230769	0.122472849
313	Derbyshire_H	Midlands	Derbyshire	High	425404	349674	1757	11	19	3	17	5	2001	01/05/2001	2	28	360	0.077777778	NA	NA	NA	24	279	0.086021505	0.157894737	int	2	0.019230769	0.122472849
314	Derbyshire_H	Midlands	Derbyshire	High	425404	349674	1758	12	7	1	5	6	2001	01/06/2001	2	32	332	0.096385542	NA	NA	NA	31	281	0.110320285	0.142857143	int	2	0.019230769	0.122472849
315	Derbyshire_H	Midlands	Derbyshire	High	425404	349674	1760	9	5	0	1	7	2001	01/07/2001	3	35	358	0.097765363	NA	NA	NA	31	273	0.113553114	0	int	2	0.019230769	0
316	Derbyshire_H	Midlands	Derbyshire	High	425404	349674	1760	7	8	0	5	8	2001	01/08/2001	3	19	355	0.053521127	NA	NA	NA	16	304	0.052631579	0	int	2	0.019230769	0
317	Derbyshire_H	Midlands	Derbyshire	High	425404	349674	1761	4	7	0	4	9	2001	01/09/2001	3	42	363	0.115702479	NA	NA	NA	39	315	0.123809524	0	int	2	0.019230769	0
318	Derbyshire_H	Midlands	Derbyshire	High	425404	349674	1764	3	4	1	4	10	2001	01/10/2001	4	65	398	0.163316583	NA	NA	NA	65	326	0.199386503	0.25	int	2	0.019230769	0.130718954
319	Derbyshire_H	Midlands	Derbyshire	High	425404	349674	1766	4	12	1	12	11	2001	01/11/2001	4	76	840	0.09047619	NA	NA	NA	74	673	0.109955423	0.083333333	int	2	0.019230769	0.130718954
320	Derbyshire_H	Midlands	Derbyshire	High	425404	349674	1769	5	17	1	16	12	2001	01/12/2001	4	104	1061	0.098020735	NA	NA	NA	102	886	0.115124153	0.058823529	int	2	0.019230769	0.130718954
321	Derbyshire_H	Midlands	Derbyshire	High	425404	349674	1768	11	77	6	75	1	2002	01/01/2002	1	201	2763	0.072747014	NA	NA	NA	194	1989	0.09753645	0.077922078	int	2	0.019230769	0.049085207
322	Derbyshire_H	Midlands	Derbyshire	High	425404	349674	1766	16	91	5	88	2	2002	01/02/2002	1	375	4436	0.084535618	NA	NA	NA	362	3067	0.118030649	0.054945055	int	2	0.019230769	0.049085207
323	Derbyshire_H	Midlands	Derbyshire	High	425404	349674	1768	18	139	2	135	3	2002	01/03/2002	1	348	5528	0.062952243	NA	NA	NA	335	3671	0.091255789	0.014388489	int	2	0.019230769	0.049085207
324	Derbyshire_H	Midlands	Derbyshire	High	425404	349674	1770	24	125	10	117	4	2002	01/04/2002	2	396	5161	0.076729316	NA	NA	NA	369	3441	0.107236269	0.08	int	2	0.019230769	0.084730008
325	Derbyshire_H	Midlands	Derbyshire	High	425404	349674	1771	26	134	7	124	5	2002	01/05/2002	2	321	5501	0.058353027	NA	NA	NA	287	3879	0.073988141	0.052238806	int	2	0.019230769	0.084730008
326	Derbyshire_H	Midlands	Derbyshire	High	425404	349674	1774	28	41	5	33	6	2002	01/06/2002	2	193	2682	0.071961223	NA	NA	NA	161	1979	0.081354219	0.12195122	int	2	0.019230769	0.084730008
327	Derbyshire_H	Midlands	Derbyshire	High	425404	349674	1764	27	46	2	34	7	2002	01/07/2002	3	235	3027	0.077634622	NA	NA	NA	211	2312	0.091262976	0.043478261	int	2	0.019230769	0.082664208
328	Derbyshire_H	Midlands	Derbyshire	High	425404	349674	1693	29	43	5	34	8	2002	01/08/2002	3	182	2910	0.062542955	NA	NA	NA	166	2289	0.072520751	0.11627907	int	2	0.019230769	0.082664208
329	Derbyshire_H	Midlands	Derbyshire	High	425404	349674	1687	32	34	3	21	9	2002	01/09/2002	3	206	2749	0.07493634	NA	NA	NA	195	2080	0.09375	0.088235294	int	2	0.019230769	0.082664208
330	Derbyshire_H	Midlands	Derbyshire	High	425404	349674	1688	38	71	9	60	10	2002	01/10/2002	4	248	3785	0.065521797	NA	NA	NA	225	2693	0.083549944	0.126760563	int	2	0.019230769	0.069891243
331	Derbyshire_H	Midlands	Derbyshire	High	425404	349674	1684	37	105	5	92	11	2002	01/11/2002	4	328	6208	0.052835052	NA	NA	NA	291	3823	0.076118232	0.047619048	int	2	0.019230769	0.069891243
332	Derbyshire_H	Midlands	Derbyshire	High	425404	349674	1678	33	85	3	75	12	2002	01/12/2002	4	286	4903	0.058331634	NA	NA	NA	263	2975	0.088403361	0.035294118	int	2	0.019230769	0.069891243
333	Derbyshire_H	Midlands	Derbyshire	High	425404	349674	1665	40	129	9	113	1	2003	01/01/2003	1	374	7025	0.053238434	NA	NA	NA	337	4411	0.076399909	0.069767442	int	2	0.019230769	0.06000229
334	Derbyshire_H	Midlands	Derbyshire	High	425404	349674	1652	41	130	4	119	2	2003	01/02/2003	1	337	6175	0.054574899	NA	NA	NA	298	3999	0.07451863	0.030769231	int	2	0.019230769	0.06000229
335	Derbyshire_H	Midlands	Derbyshire	High	425404	349674	1642	43	151	12	132	3	2003	01/03/2003	1	430	6204	0.069310123	NA	NA	NA	389	4132	0.094143272	0.079470199	int	2	0.019230769	0.06000229
336	Derbyshire_H	Midlands	Derbyshire	High	425404	349674	1646	38	120	5	106	4	2003	01/04/2003	2	331	4821	0.068657955	NA	NA	NA	300	3278	0.091519219	0.041666667	int	2	0.019230769	0.041724901
337	Derbyshire_H	Midlands	Derbyshire	High	425404	349674	1643	29	106	1	87	5	2003	01/05/2003	2	238	5327	0.044678055	NA	NA	NA	212	3727	0.056882211	0.009433962	int	2	0.019230769	0.041724901
338	Derbyshire_H	Midlands	Derbyshire	High	425404	349674	1641	26	54	4	42	6	2003	01/06/2003	2	257	3838	0.066961959	NA	NA	NA	229	2836	0.080747532	0.074074074	int	2	0.019230769	0.041724901
339	Derbyshire_H	Midlands	Derbyshire	High	425404	349674	1641	22	59	0	43	7	2003	01/07/2003	3	206	3715	0.055450875	NA	NA	NA	185	2739	0.067542899	0	int	2	0.019230769	0.040270429
340	Derbyshire_H	Midlands	Derbyshire	High	425404	349674	1640	21	56	4	51	8	2003	01/08/2003	3	118	2988	0.039491299	NA	NA	NA	109	2203	0.049477985	0.071428571	int	2	0.019230769	0.040270429
341	Derbyshire_H	Midlands	Derbyshire	High	425404	349674	1640	21	81	4	75	9	2003	01/09/2003	3	216	3383	0.063848655	NA	NA	NA	203	2446	0.082992641	0.049382716	aft	2	0.019230769	0.040270429
342	Derbyshire_H	Midlands	Derbyshire	High	425404	349674	1636	22	72	5	64	10	2003	01/10/2003	4	201	4100	0.04902439	NA	NA	NA	187	2982	0.062709591	0.069444444	aft	2	0.019230769	0.055900589
343	Derbyshire_H	Midlands	Derbyshire	High	425404	349674	1625	28	93	7	84	11	2003	01/11/2003	4	264	4491	0.058784235	NA	NA	NA	243	3107	0.078210492	0.075268817	aft	2	0.019230769	0.055900589
344	Derbyshire_H	Midlands	Derbyshire	High	425404	349674	1617	23	87	2	78	12	2003	01/12/2003	4	236	4070	0.057985258	NA	NA	NA	220	2687	0.081875698	0.022988506	aft	2	0.019230769	0.055900589
345	Derbyshire_H	Midlands	Derbyshire	High	425404	349674	1617	25	130	6	115	1	2004	01/01/2004	1	336	6380	0.052664577	NA	NA	NA	297	4244	0.06998115	0.046153846	aft	2	0.019230769	0.050280449
346	Derbyshire_H	Midlands	Derbyshire	High	425404	349674	1615	26	100	5	93	2	2004	01/02/2004	1	312	5970	0.052261307	NA	NA	NA	265	3863	0.068599534	0.05	aft	2	0.019230769	0.050280449
347	Derbyshire_H	Midlands	Derbyshire	High	425404	349674	1617	24	128	7	115	3	2004	01/03/2004	1	438	5989	0.073134079	NA	NA	NA	393	4054	0.096941293	0.0546875	aft	2	0.019230769	0.050280449
348	Derbyshire_H	Midlands	Derbyshire	High	425404	349674	1609	30	163	11	152	4	2004	01/04/2004	2	344	6347	0.054198834	NA	NA	NA	310	4507	0.068781895	0.067484663	aft	3	0.04929822	0.036987641
349	Derbyshire_H	Midlands	Derbyshire	High	425404	349674	1613	29	62	0	53	5	2004	01/05/2004	2	265	4553	0.058203382	NA	NA	NA	242	3296	0.07342233	0	aft	3	0.04929822	0.036987641
350	Derbyshire_H	Midlands	Derbyshire	High	425404	349674	1608	27	46	2	39	6	2004	01/06/2004	2	272	3548	0.076662909	NA	NA	NA	246	2644	0.093040847	0.043478261	aft	3	0.04929822	0.036987641
351	Derbyshire_H	Midlands	Derbyshire	High	425404	349674	1609	27	62	4	52	7	2004	01/07/2004	3	170	3943	0.04311438	NA	NA	NA	152	3052	0.049803408	0.064516129	aft	3	0.04929822	0.057869013
352	Derbyshire_H	Midlands	Derbyshire	High	425404	349674	1609	21	44	0	35	8	2004	01/08/2004	3	196	2981	0.065749748	NA	NA	NA	181	2292	0.078970332	0	aft	3	0.04929822	0.057869013
353	Derbyshire_H	Midlands	Derbyshire	High	425404	349674	1608	17	55	6	48	9	2004	01/09/2004	3	159	3127	0.050847458	NA	NA	NA	146	2402	0.060782681	0.109090909	aft	3	0.04929822	0.057869013
354	Derbyshire_H	Midlands	Derbyshire	High	425404	349674	1611	18	61	4	55	10	2004	01/10/2004	4	216	3830	0.056396867	NA	NA	NA	204	2911	0.070079011	0.06557377	aft	3	0.04929822	0.099635701
355	Derbyshire_H	Midlands	Derbyshire	High	425404	349674	1611	25	90	13	85	11	2004	01/11/2004	4	369	5210	0.070825336	NA	NA	NA	346	3619	0.095606521	0.144444444	aft	3	0.04929822	0.099635701
356	Derbyshire_H	Midlands	Derbyshire	High	425404	349674	1610	31	90	8	81	12	2004	01/12/2004	4	261	4901	0.053254438	NA	NA	NA	245	3432	0.071386946	0.088888889	aft	3	0.04929822	0.099635701
357	Derbyshire_H	Midlands	Derbyshire	High	425404	349674	1609	39	115	12	103	1	2005	01/01/2005	1	430	5786	0.074317318	NA	NA	NA	392	4131	0.094892278	0.104347826	aft	3	0.04929822	0.088362856
358	Derbyshire_H	Midlands	Derbyshire	High	425404	349674	1608	46	135	10	119	2	2005	01/02/2005	1	461	6305	0.073116574	NA	NA	NA	431	4617	0.093350661	0.074074074	aft	3	0.04929822	0.088362856
359	Derbyshire_H	Midlands	Derbyshire	High	425404	349674	1606	54	150	13	140	3	2005	01/03/2005	1	423	5915	0.071513102	NA	NA	NA	400	4573	0.087469932	0.086666667	aft	3	0.04929822	0.088362856
360	Derbyshire_H	Midlands	Derbyshire	High	425404	349674	1609	58	147	10	123	4	2005	01/04/2005	2	384	6351	0.060462919	NA	NA	NA	359	5130	0.069980507	0.068027211	aft	3	0.04929822	0.075744431
361	Derbyshire_H	Midlands	Derbyshire	High	425404	349674	1601	53	74	6	52	5	2005	01/05/2005	2	256	4039	0.063382025	NA	NA	NA	237	3226	0.073465592	0.081081081	aft	3	0.04929822	0.075744431
362	Derbyshire_H	Midlands	Derbyshire	High	425404	349674	1573	48	64	5	42	6	2005	01/06/2005	2	219	3342	0.065529623	NA	NA	NA	203	2702	0.075129534	0.078125	aft	3	0.04929822	0.075744431
363	Derbyshire_H	Midlands	Derbyshire	High	425404	349674	1560	48	73	6	53	7	2005	01/07/2005	3	173	3342	0.05176541	NA	NA	NA	165	2735	0.060329068	0.082191781	aft	3	0.04929822	0.083464849
364	Derbyshire_H	Midlands	Derbyshire	High	425404	349674	1556	50	70	5	56	8	2005	01/08/2005	3	194	2769	0.070061394	NA	NA	NA	178	2262	0.078691424	0.071428571	aft	3	0.04929822	0.083464849
365	Derbyshire_H	Midlands	Derbyshire	High	425404	349674	1555	49	93	9	78	9	2005	01/09/2005	3	226	3588	0.062987737	NA	NA	NA	213	2975	0.071596639	0.096774194	aft	3	0.04929822	0.083464849
366	Derbyshire_H	Midlands	Derbyshire	High	425404	349674	1545	59	128	18	112	10	2005	01/10/2005	4	276	3647	0.07567864	NA	NA	NA	260	2829	0.091905267	0.140625	aft	3	0.04929822	0.094686343
367	Derbyshire_H	Midlands	Derbyshire	High	425404	349674	1539	65	158	12	141	11	2005	01/11/2005	4	340	5054	0.067273447	NA	NA	NA	322	3695	0.08714479	0.075949367	aft	3	0.04929822	0.094686343
368	Derbyshire_H	Midlands	Derbyshire	High	425404	349674	1536	67	163	11	138	12	2005	01/12/2005	4	282	5702	0.049456331	NA	NA	NA	268	4036	0.066402379	0.067484663	aft	3	0.04929822	0.094686343
369	Derbyshire_H	Midlands	Derbyshire	High	425404	349674	1529	63	187	14	159	1	2006	01/01/2006	1	386	6399	0.060321925	NA	NA	NA	359	4376	0.082038391	0.07486631	aft	3	0.04929822	0.072957193
370	Derbyshire_H	Midlands	Derbyshire	High	425404	349674	1519	63	165	13	137	2	2006	01/02/2006	1	315	6854	0.045958564	NA	NA	NA	297	4885	0.060798362	0.078787879	aft	3	0.04929822	0.072957193
371	Derbyshire_H	Midlands	Derbyshire	High	425404	349674	1515	61	184	12	154	3	2006	01/03/2006	1	366	7815	0.046833013	NA	NA	NA	334	5842	0.057172201	0.065217391	aft	3	0.04929822	0.072957193
372	Derbyshire_H	Midlands	Derbyshire	High	425404	349674	1514	51	162	6	140	4	2006	01/04/2006	2	265	6007	0.044115199	NA	NA	NA	246	4576	0.053758741	0.037037037	aft	3	0.04929822	0.06622323
373	Derbyshire_H	Midlands	Derbyshire	High	425404	349674	1518	50	98	8	82	5	2006	01/05/2006	2	281	5143	0.054637371	NA	NA	NA	256	3978	0.064353947	0.081632653	aft	3	0.04929822	0.06622323
374	Derbyshire_H	Midlands	Derbyshire	High	425404	349674	1520	49	100	8	73	6	2006	01/06/2006	2	233	4463	0.052207036	NA	NA	NA	210	3511	0.059812019	0.08	aft	3	0.04929822	0.06622323
375	Derbyshire_H	Midlands	Derbyshire	High	425404	349674	1525	53	89	12	77	7	2006	01/07/2006	3	222	3702	0.059967585	NA	NA	NA	200	2926	0.0683527	0.134831461	aft	3	0.04929822	0.108122011
376	Derbyshire_H	Midlands	Derbyshire	High	425404	349674	1527	50	63	5	48	8	2006	01/08/2006	3	183	3275	0.055877863	NA	NA	NA	166	2480	0.066935484	0.079365079	aft	3	0.04929822	0.108122011
377	Derbyshire_H	Midlands	Derbyshire	High	425404	349674	1523	51	118	13	99	9	2006	01/09/2006	3	285	4434	0.064276049	NA	NA	NA	268	3474	0.077144502	0.110169492	aft	3	0.04929822	0.108122011
378	Derbyshire_H	Midlands	Derbyshire	High	425404	349674	1524	48	105	8	87	10	2006	01/10/2006	4	346	4419	0.078298258	NA	NA	NA	323	3234	0.099876314	0.076190476	aft	3	0.04929822	0.067685383
379	Derbyshire_H	Midlands	Derbyshire	High	425404	349674	1520	51	134	10	118	11	2006	01/11/2006	4	357	6173	0.057832496	NA	NA	NA	335	4168	0.08037428	0.074626866	aft	3	0.04929822	0.067685383
380	Derbyshire_H	Midlands	Derbyshire	High	425404	349674	1513	53	134	7	116	12	2006	01/12/2006	4	291	5730	0.05078534	NA	NA	NA	265	3669	0.072226765	0.052238806	aft	3	0.04929822	0.067685383
381	Derbyshire_H	Midlands	Derbyshire	High	425404	349674	1514	51	144	9	123	1	2007	01/01/2007	1	458	6451	0.070996745	NA	NA	NA	428	4122	0.103833091	0.0625	aft	3	0.04929822	0.065112881
382	Derbyshire_H	Midlands	Derbyshire	High	425404	349674	1504	50	158	11	135	2	2007	01/02/2007	1	384	6982	0.054998568	NA	NA	NA	369	4658	0.079218549	0.069620253	aft	3	0.04929822	0.065112881
383	Derbyshire_H	Midlands	Derbyshire	High	425404	349674	1506	52	174	11	151	3	2007	01/03/2007	1	438	8349	0.052461373	NA	NA	NA	400	5898	0.0678196	0.063218391	aft	3	0.04929822	0.065112881
384	Derbyshire_H	Midlands	Derbyshire	High	425404	349674	1495	51	143	7	118	4	2007	01/04/2007	2	415	6350	0.065354331	NA	NA	NA	378	4716	0.080152672	0.048951049	aft	3	0.04929822	0.045697358
385	Derbyshire_H	Midlands	Derbyshire	High	425404	349674	1473	43	117	3	101	5	2007	01/05/2007	2	298	5345	0.05575304	NA	NA	NA	277	3987	0.069475796	0.025641026	aft	3	0.04929822	0.045697358
386	Derbyshire_H	Midlands	Derbyshire	High	425404	349674	1472	45	80	5	63	6	2007	01/06/2007	2	278	4559	0.060978285	NA	NA	NA	249	3488	0.071387615	0.0625	aft	3	0.04929822	0.045697358
387	Derbyshire_H	Midlands	Derbyshire	High	425404	349674	1475	40	58	4	45	7	2007	01/07/2007	3	284	3826	0.07422896	NA	NA	NA	264	2932	0.090040928	0.068965517	aft	3	0.04929822	0.067287707
388	Derbyshire_H	Midlands	Derbyshire	High	425404	349674	1473	40	51	3	42	8	2007	01/08/2007	3	175	2905	0.060240964	NA	NA	NA	163	2254	0.072315883	0.058823529	aft	3	0.04929822	0.067287707
389	Derbyshire_H	Midlands	Derbyshire	High	425404	349674	1472	39	81	6	68	9	2007	01/09/2007	3	270	3601	0.074979172	NA	NA	NA	251	2790	0.089964158	0.074074074	aft	3	0.04929822	0.067287707
390	Derbyshire_H	Midlands	Derbyshire	High	425404	349674	1467	39	109	9	95	10	2007	01/10/2007	4	448	4297	0.104258785	NA	NA	NA	428	3367	0.127116127	0.082568807	aft	3	0.04929822	0.067643599
391	Derbyshire_H	Midlands	Derbyshire	High	425404	349674	1455	44	170	10	158	11	2007	01/11/2007	4	402	6524	0.061618639	NA	NA	NA	384	4686	0.081946223	0.058823529	aft	3	0.04929822	0.067643599
392	Derbyshire_H	Midlands	Derbyshire	High	425404	349674	1454	44	130	8	116	12	2007	01/12/2007	4	339	4946	0.068540235	NA	NA	NA	324	3296	0.098300971	0.061538462	aft	3	0.04929822	0.067643599
393	Derbyshire_H	Midlands	Derbyshire	High	425404	349674	1451	45	141	7	130	1	2008	01/01/2008	1	474	6593	0.071894433	NA	NA	NA	444	4443	0.099932478	0.04964539	aft	3	0.04929822	0.054583424
394	Derbyshire_H	Midlands	Derbyshire	High	425404	349674	1449	43	158	9	134	2	2008	01/02/2008	1	473	7396	0.063953488	NA	NA	NA	448	5171	0.086637014	0.056962025	aft	3	0.04929822	0.054583424
395	Derbyshire_H	Midlands	Derbyshire	High	425404	349674	1448	46	140	8	131	3	2008	01/03/2008	1	426	5872	0.072547684	NA	NA	NA	394	4167	0.094552436	0.057142857	aft	3	0.04929822	0.054583424
396	Derbyshire_H	Midlands	Derbyshire	High	425404	349674	1447	51	165	11	146	4	2008	01/04/2008	2	594	6909	0.085974815	NA	NA	NA	558	5408	0.103180473	0.066666667	aft	3	0.04929822	0.050966184
397	Derbyshire_H	Midlands	Derbyshire	High	425404	349674	1448	47	138	5	114	5	2008	01/05/2008	2	390	5908	0.066012187	NA	NA	NA	360	4498	0.080035571	0.036231884	aft	3	0.04929822	0.050966184
398	Derbyshire_H	Midlands	Derbyshire	High	425404	349674	1447	45	80	4	61	6	2008	01/06/2008	2	375	4319	0.086825654	NA	NA	NA	351	3374	0.104030824	0.05	aft	4	0.044444444	0.050966184
399	Derbyshire_H	Midlands	Derbyshire	High	425404	349674	1449	43	67	7	50	7	2008	01/07/2008	3	359	4236	0.084749764	NA	NA	NA	332	3364	0.098692033	0.104477612	aft	4	0.044444444	0.093853648
400	Derbyshire_H	Midlands	Derbyshire	High	425404	349674	1449	44	64	6	52	8	2008	01/08/2008	3	305	3768	0.080944798	NA	NA	NA	282	3015	0.093532338	0.09375	aft	4	0.044444444	0.093853648
401	Derbyshire_H	Midlands	Derbyshire	High	425404	349674	1451	44	84	7	69	9	2008	01/09/2008	3	381	4105	0.092813642	NA	NA	NA	353	3339	0.105720276	0.083333333	aft	4	0.044444444	0.093853648
402	Derbyshire_H	Midlands	Derbyshire	High	425404	349674	1456	44	120	9	108	10	2008	01/10/2008	4	426	5602	0.07604427	NA	NA	NA	404	4554	0.088713219	0.075	aft	4	0.044444444	0.05260583
403	Derbyshire_H	Midlands	Derbyshire	High	425404	349674	1445	47	149	8	134	11	2008	01/11/2008	4	448	6194	0.072328059	NA	NA	NA	426	4673	0.091161994	0.053691275	aft	4	0.044444444	0.05260583
404	Derbyshire_H	Midlands	Derbyshire	High	425404	349674	1442	44	103	3	94	12	2008	01/12/2008	4	360	5528	0.06512301	NA	NA	NA	341	3927	0.086834734	0.029126214	aft	4	0.044444444	0.05260583
405	Derbyshire_H	Midlands	Derbyshire	High	425404	349674	1440	47	165	8	139	1	2009	01/01/2009	1	533	7893	0.06752819	NA	NA	NA	482	5774	0.083477658	0.048484848	aft	4	0.044444444	0.045235315
406	Derbyshire_H	Midlands	Derbyshire	High	425404	349674	1434	43	116	5	101	2	2009	01/02/2009	1	438	7181	0.06099429	NA	NA	NA	404	5518	0.073214933	0.043103448	aft	4	0.044444444	0.045235315
407	Derbyshire_H	Midlands	Derbyshire	High	425404	349674	1435	36	136	6	121	3	2009	01/03/2009	1	571	7550	0.075629139	NA	NA	NA	530	5930	0.089376054	0.044117647	aft	4	0.044444444	0.045235315
408	Derbyshire_H	Midlands	Derbyshire	High	425404	349674	1433	41	133	11	118	4	2009	01/04/2009	2	441	7523	0.058620231	NA	NA	NA	403	6020	0.066943522	0.082706767	aft	4	0.044444444	0.078335206
409	Derbyshire_H	Midlands	Derbyshire	High	425404	349674	1438	42	116	7	106	5	2009	01/05/2009	2	359	6019	0.059644459	NA	NA	NA	330	4847	0.068083351	0.060344828	aft	4	0.044444444	0.078335206
410	Derbyshire_H	Midlands	Derbyshire	High	425404	349674	1438	43	87	8	74	6	2009	01/06/2009	2	367	4610	0.079609544	NA	NA	NA	339	3719	0.091153536	0.091954023	aft	4	0.044444444	0.078335206
411	Derbyshire_H	Midlands	Derbyshire	High	425404	349674	1441	36	74	2	55	7	2009	01/07/2009	3	294	4888	0.0601473	NA	NA	NA	274	3955	0.069279393	0.027027027	aft	4	0.044444444	0.04914028
412	Derbyshire_H	Midlands	Derbyshire	High	425404	349674	1422	37	79	6	70	8	2009	01/08/2009	3	213	3953	0.053883127	NA	NA	NA	188	3187	0.058989645	0.075949367	aft	4	0.044444444	0.04914028
413	Derbyshire_H	Midlands	Derbyshire	High	425404	349674	1424	36	90	4	80	9	2009	01/09/2009	3	305	4413	0.069113981	NA	NA	NA	291	3452	0.084298957	0.044444444	aft	4	0.044444444	0.04914028
414	Derbyshire_H	Midlands	Derbyshire	High	425404	349674	1417	41	173	9	164	10	2009	01/10/2009	4	333	6271	0.053101579	NA	NA	NA	317	5039	0.062909307	0.052023121	aft	4	0.044444444	0.066291055
415	Derbyshire_H	Midlands	Derbyshire	High	425404	349674	1422	46	138	9	120	11	2009	01/11/2009	4	454	6139	0.073953413	NA	NA	NA	431	4697	0.091760698	0.065217391	aft	4	0.044444444	0.066291055
416	Derbyshire_H	Midlands	Derbyshire	High	425404	349674	1426	56	147	12	138	12	2009	01/12/2009	4	290	5764	0.050312283	NA	NA	NA	271	4129	0.065633325	0.081632653	aft	4	0.044444444	0.066291055
417	Derbyshire_H	Midlands	Derbyshire	High	425404	349674	1426	54	197	8	170	1	2010	01/01/2010	1	432	6851	0.063056488	NA	NA	NA	393	5027	0.07817784	0.040609137	aft	4	0.044444444	0.055875089
418	Derbyshire_H	Midlands	Derbyshire	High	425404	349674	1421	57	192	12	172	2	2010	01/02/2010	1	440	8114	0.054227262	NA	NA	NA	397	5860	0.06774744	0.0625	aft	4	0.044444444	0.055875089
419	Derbyshire_H	Midlands	Derbyshire	High	425404	349674	1420	60	217	14	201	3	2010	01/03/2010	1	525	8120	0.064655172	NA	NA	NA	481	6108	0.078749181	0.064516129	aft	4	0.044444444	0.055875089
420	Derbyshire_H	Midlands	Derbyshire	High	425404	349674	1418	65	198	10	168	4	2010	01/04/2010	2	429	8834	0.048562373	NA	NA	NA	386	6780	0.056932153	0.050505051	aft	4	0.044444444	0.052802095
421	Derbyshire_H	Midlands	Derbyshire	High	425404	349674	1421	62	162	11	139	5	2010	01/05/2010	2	387	5833	0.066346648	NA	NA	NA	343	4409	0.077795418	0.067901235	aft	4	0.044444444	0.052802095
422	Derbyshire_H	Midlands	Derbyshire	High	425404	349674	1420	60	100	4	80	6	2010	01/06/2010	2	391	4059	0.096329145	NA	NA	NA	352	3137	0.112209117	0.04	aft	4	0.044444444	0.052802095
423	Derbyshire_H	Midlands	Derbyshire	High	425404	349674	1421	54	123	4	94	7	2010	01/07/2010	3	247	5086	0.048564687	NA	NA	NA	224	4079	0.05491542	0.032520325	aft	4	0.044444444	0.05180405
424	Derbyshire_H	Midlands	Derbyshire	High	425404	349674	1425	49	87	5	68	8	2010	01/08/2010	3	288	3957	0.072782411	NA	NA	NA	266	3117	0.085338466	0.057471264	aft	4	0.044444444	0.05180405
425	Derbyshire_H	Midlands	Derbyshire	High	425404	349674	1427	49	107	7	88	9	2010	01/09/2010	3	358	4938	0.072498987	NA	NA	NA	330	3958	0.083375442	0.065420561	aft	4	0.044444444	0.05180405
426	Derbyshire_H	Midlands	Derbyshire	High	425404	349674	1411	55	135	10	119	10	2010	01/10/2010	4	404	6243	0.064712478	NA	NA	NA	386	4907	0.078663134	0.074074074	aft	4	0.044444444	0.083326803
427	Derbyshire_H	Midlands	Derbyshire	High	425404	349674	1413	66	139	19	119	11	2010	01/11/2010	4	524	6664	0.078631453	NA	NA	NA	487	4812	0.10120532	0.136690647	aft	4	0.044444444	0.083326803
428	Derbyshire_H	Midlands	Derbyshire	High	425404	349674	1407	68	102	4	86	12	2010	01/12/2010	4	291	5772	0.0504158	NA	NA	NA	268	4045	0.066254635	0.039215686	aft	4	0.044444444	0.083326803
429	Derbyshire_H	Midlands	Derbyshire	High	425404	349674	1417	73	175	11	145	1	2011	01/01/2011	1	537	7830	0.068582375	NA	NA	NA	499	5745	0.086858138	0.062857143	aft	4	0.044444444	0.070342625
430	Derbyshire_H	Midlands	Derbyshire	High	425404	349674	1425	78	160	12	131	2	2011	01/02/2011	1	464	7910	0.058659924	NA	NA	NA	427	5790	0.073747841	0.075	aft	4	0.044444444	0.070342625
431	Derbyshire_H	Midlands	Derbyshire	High	425404	349674	1421	81	205	15	173	3	2011	01/03/2011	1	509	8614	0.059089854	NA	NA	NA	465	6470	0.07187017	0.073170732	aft	4	0.044444444	0.070342625
432	Derbyshire_H	Midlands	Derbyshire	High	425404	349674	1420	83	182	14	158	4	2011	01/04/2011	2	396	7034	0.056297981	NA	NA	NA	360	5451	0.066042928	0.076923077	aft	4	0.044444444	0.082401557
433	Derbyshire_H	Midlands	Derbyshire	High	425404	349674	1419	85	173	12	137	5	2011	01/05/2011	2	466	6141	0.075883407	NA	NA	NA	435	4887	0.089011664	0.069364162	aft	4	0.044444444	0.082401557
434	Derbyshire_H	Midlands	Derbyshire	High	425404	349674	1408	86	109	11	84	6	2011	01/06/2011	2	347	4675	0.074224599	NA	NA	NA	313	3762	0.083200425	0.100917431	aft	4	0.044444444	0.082401557
435	Derbyshire_H	Midlands	Derbyshire	High	425404	349674	1407	81	112	6	72	7	2011	01/07/2011	3	298	4656	0.064003436	NA	NA	NA	268	3747	0.071523886	0.053571429	aft	4	0.044444444	0.066005291
436	Derbyshire_H	Midlands	Derbyshire	High	425404	349674	1389	76	90	7	70	8	2011	01/08/2011	3	294	4231	0.069487119	NA	NA	NA	273	3447	0.079199304	0.077777778	aft	4	0.044444444	0.066005291
437	Derbyshire_H	Midlands	Derbyshire	High	425404	349674	1390	74	150	10	111	9	2011	01/09/2011	3	251	5898	0.042556799	NA	NA	NA	235	4949	0.04748434	0.066666667	aft	4	0.044444444	0.066005291
438	Derbyshire_H	Midlands	Derbyshire	High	425404	349674	1385	73	141	7	122	10	2011	01/10/2011	4	411	6009	0.068397404	NA	NA	NA	380	4977	0.076351216	0.04964539	aft	4	0.044444444	0.060547706
439	Derbyshire_H	Midlands	Derbyshire	High	425404	349674	1381	72	138	11	118	11	2011	01/11/2011	4	481	6564	0.073278489	NA	NA	NA	443	5098	0.086896822	0.079710145	aft	4	0.044444444	0.060547706
440	Derbyshire_H	Midlands	Derbyshire	High	425404	349674	1378	66	153	8	127	12	2011	01/12/2011	4	437	7094	0.061601353	NA	NA	NA	414	5321	0.077804924	0.052287582	aft	4	0.044444444	0.060547706
441	Derbyshire_H	Midlands	Derbyshire	High	425404	349674	1378	63	224	9	190	1	2012	01/01/2012	1	477	8195	0.058206223	NA	NA	NA	426	6119	0.069619219	0.040178571	aft	4	0.044444444	0.05006523
442	Derbyshire_H	Midlands	Derbyshire	High	425404	349674	1374	66	221	12	195	2	2012	01/02/2012	1	451	9059	0.049784744	NA	NA	NA	422	6697	0.06301329	0.054298643	aft	4	0.044444444	0.05006523
443	Derbyshire_H	Midlands	Derbyshire	High	425404	349674	1375	77	341	19	317	3	2012	01/03/2012	1	587	11719	0.050089598	NA	NA	NA	550	8938	0.061535019	0.055718475	aft	4	0.044444444	0.05006523
444	Derbyshire_H	Midlands	Derbyshire	High	425404	349674	1375	85	189	13	161	4	2012	01/04/2012	2	401	7892	0.050810948	NA	NA	NA	373	6354	0.058703179	0.068783069	aft	4	0.044444444	0.066070441
445	Derbyshire_H	Midlands	Derbyshire	High	425404	349674	1361	84	171	8	138	5	2012	01/05/2012	2	445	7306	0.060908842	NA	NA	NA	403	5812	0.069339298	0.046783626	aft	4	0.044444444	0.066070441
446	Derbyshire_H	Midlands	Derbyshire	High	425404	349674	1362	81	121	10	95	6	2012	01/06/2012	2	321	5429	0.059126911	NA	NA	NA	290	4435	0.065388952	0.082644628	aft	4	0.044444444	0.066070441
447	Derbyshire_H	Midlands	Derbyshire	High	425404	349674	1363	77	122	7	95	7	2012	01/07/2012	3	312	5068	0.061562747	NA	NA	NA	288	4148	0.069431051	0.057377049	aft	5	0.037037037	0.096535814
448	Derbyshire_H	Midlands	Derbyshire	High	425404	349674	1366	78	96	11	67	8	2012	01/08/2012	3	352	5422	0.064920693	NA	NA	NA	328	4537	0.072294468	0.114583333	aft	5	0.037037037	0.096535814
449	Derbyshire_H	Midlands	Derbyshire	High	425404	349674	1356	82	119	14	98	9	2012	01/09/2012	3	361	5880	0.061394558	NA	NA	NA	332	4896	0.067810458	0.117647059	aft	5	0.037037037	0.096535814
450	Derbyshire_H	Midlands	Derbyshire	High	425404	349674	1357	88	154	14	127	10	2012	01/10/2012	4	438	6818	0.064241713	NA	NA	NA	403	5630	0.071580817	0.090909091	aft	5	0.037037037	0.078563412
451	Derbyshire_H	Midlands	Derbyshire	High	425404	349674	1359	101	231	20	200	11	2012	01/11/2012	4	544	9065	0.060011031	NA	NA	NA	515	7232	0.071211283	0.086580087	aft	5	0.037037037	0.078563412
452	Derbyshire_H	Midlands	Derbyshire	High	425404	349674	1359	98	189	11	164	12	2012	01/12/2012	4	393	6735	0.058351893	NA	NA	NA	361	5042	0.071598572	0.058201058	aft	5	0.037037037	0.078563412
453	Derbyshire_H	Midlands	Derbyshire	High	425404	349674	1363	91	205	9	164	1	2013	01/01/2013	1	492	8753	0.0562093	NA	NA	NA	450	6607	0.068109581	0.043902439	aft	5	0.037037037	0.060252936
454	Derbyshire_H	Midlands	Derbyshire	High	425404	349674	1367	91	216	12	181	2	2013	01/02/2013	1	401	9005	0.044530816	NA	NA	NA	370	6853	0.053990953	0.055555556	aft	5	0.037037037	0.060252936
455	Derbyshire_H	Midlands	Derbyshire	High	425404	349674	1365	93	246	20	220	3	2013	01/03/2013	1	485	9255	0.052404106	NA	NA	NA	443	7136	0.062079596	0.081300813	aft	5	0.037037037	0.060252936
456	Derbyshire_H	Midlands	Derbyshire	High	425404	349674	1369	84	223	9	182	4	2013	01/04/2013	2	424	8084	0.052449283	NA	NA	NA	376	6271	0.059958539	0.040358744	aft	5	0.037037037	0.054873914
457	Derbyshire_H	Midlands	Derbyshire	High	425404	349674	1373	87	193	14	160	5	2013	01/05/2013	2	402	7358	0.054634412	NA	NA	NA	371	5800	0.063965517	0.07253886	aft	5	0.037037037	0.054873914
458	Derbyshire_H	Midlands	Derbyshire	High	425404	349674	1377	76	116	6	89	6	2013	01/06/2013	2	321	5087	0.063102025	NA	NA	NA	274	4027	0.068040725	0.051724138	aft	5	0.037037037	0.054873914
459	Derbyshire_H	Midlands	Derbyshire	High	425404	349674	1376	65	113	4	83	7	2013	01/07/2013	3	271	5080	0.053346457	NA	NA	NA	246	3900	0.063076923	0.03539823	aft	5	0.037037037	0.058437811
460	Derbyshire_H	Midlands	Derbyshire	High	425404	349674	1376	63	127	8	100	8	2013	01/08/2013	3	327	5546	0.058961414	NA	NA	NA	297	4441	0.06687683	0.062992126	aft	5	0.037037037	0.058437811
461	Derbyshire_H	Midlands	Derbyshire	High	425404	349674	1386	62	117	9	100	9	2013	01/09/2013	3	349	5980	0.058361204	NA	NA	NA	313	4784	0.065426421	0.076923077	aft	5	0.037037037	0.058437811
462	Derbyshire_H	Midlands	Derbyshire	High	425404	349674	1391	58	192	10	169	10	2013	01/10/2013	4	471	7266	0.064822461	NA	NA	NA	441	5671	0.077764063	0.052083333	aft	5	0.037037037	0.050957133
463	Derbyshire_H	Midlands	Derbyshire	High	425404	349674	1392	56	209	10	189	11	2013	01/11/2013	4	501	8581	0.058384804	NA	NA	NA	456	6381	0.071462153	0.04784689	aft	5	0.037037037	0.050957133
464	Derbyshire_H	Midlands	Derbyshire	High	425404	349674	1388	63	170	9	158	12	2013	01/12/2013	4	351	6837	0.051338306	NA	NA	NA	320	4876	0.065627564	0.052941176	aft	5	0.037037037	0.050957133
465	Derbyshire_H	Midlands	Derbyshire	High	425404	349674	1387	66	241	13	212	1	2014	01/01/2014	1	532	9690	0.054901961	NA	NA	NA	477	7010	0.068045649	0.053941909	aft	5	0.037037037	0.052802864
466	Derbyshire_H	Midlands	Derbyshire	High	425404	349674	1389	67	241	11	217	2	2014	01/02/2014	1	428	9047	0.0473085	NA	NA	NA	364	6487	0.056112224	0.045643154	aft	5	0.037037037	0.052802864
467	Derbyshire_H	Midlands	Derbyshire	High	425404	349674	1387	71	221	13	205	3	2014	01/03/2014	1	434	9577	0.045316905	NA	NA	NA	357	6822	0.052330695	0.058823529	aft	5	0.037037037	0.052802864
468	Derbyshire_H	Midlands	Derbyshire	High	425404	349674	1389	69	203	7	178	4	2014	01/04/2014	2	360	8079	0.04455997	NA	NA	NA	313	5959	0.052525592	0.034482759	aft	5	0.037037037	0.026575672
469	Derbyshire_H	Midlands	Derbyshire	High	425404	349674	1391	64	218	8	187	5	2014	01/05/2014	2	373	8299	0.044945174	NA	NA	NA	320	6096	0.052493438	0.036697248	aft	5	0.037037037	0.026575672
470	Derbyshire_H	Midlands	Derbyshire	High	425404	349674	1390	54	117	1	96	6	2014	01/06/2014	2	267	5717	0.046702816	NA	NA	NA	236	4312	0.054730983	0.008547009	aft	5	0.037037037	0.026575672
471	Derbyshire_H	Midlands	Derbyshire	High	425404	349674	1380	49	111	8	87	7	2014	01/07/2014	3	324	5726	0.056584003	NA	NA	NA	300	4381	0.068477517	0.072072072	aft	5	0.037037037	0.061968832
472	Derbyshire_H	Midlands	Derbyshire	High	425404	349674	1382	41	102	5	85	8	2014	01/08/2014	3	296	5378	0.055039048	NA	NA	NA	273	4213	0.06479943	0.049019608	aft	5	0.037037037	0.061968832
473	Derbyshire_H	Midlands	Derbyshire	High	425404	349674	1382	43	108	7	93	9	2014	01/09/2014	3	361	6095	0.059228876	NA	NA	NA	316	4715	0.067020148	0.064814815	aft	5	0.037037037	0.061968832
474	Derbyshire_H	Midlands	Derbyshire	High	425404	349674	1377	53	207	14	192	10	2014	01/10/2014	4	473	8141	0.05810097	NA	NA	NA	446	6298	0.070816132	0.06763285	aft	5	0.037037037	0.05764014
475	Derbyshire_H	Midlands	Derbyshire	High	425404	349674	1377	60	196	13	180	11	2014	01/11/2014	4	499	8509	0.058643789	NA	NA	NA	467	6152	0.075910273	0.066326531	aft	5	0.037037037	0.05764014
476	Derbyshire_H	Midlands	Derbyshire	High	425404	349674	1379	62	154	6	138	12	2014	01/12/2014	4	362	6872	0.052677532	NA	NA	NA	334	4698	0.071094083	0.038961039	aft	5	0.037037037	0.05764014
477	Derbyshire_H	Midlands	Derbyshire	High	425404	349674	1355	65	257	13	226	1	2015	01/01/2015	1	491	9917	0.049510941	NA	NA	NA	431	7000	0.061571429	0.050583658	aft	5	0.037037037	0.042656117
478	Derbyshire_H	Midlands	Derbyshire	High	425404	349674	1349	68	258	11	237	2	2015	01/02/2015	1	440	9333	0.047144541	NA	NA	NA	386	6725	0.05739777	0.042635659	aft	5	0.037037037	0.042656117
479	Derbyshire_H	Midlands	Derbyshire	High	425404	349674	1353	66	259	9	232	3	2015	01/03/2015	1	457	9457	0.048323993	NA	NA	NA	400	6815	0.058694057	0.034749035	aft	5	0.037037037	0.042656117
480	Derbyshire_H	Midlands	Derbyshire	High	425404	349674	1352	62	205	8	180	4	2015	01/04/2015	2	410	9334	0.043925434	NA	NA	NA	361	7008	0.051512557	0.03902439	aft	5	0.037037037	0.044754162
481	Derbyshire_H	Midlands	Derbyshire	High	425404	349674	1343	63	168	9	143	5	2015	01/05/2015	2	334	6695	0.049887976	NA	NA	NA	289	4940	0.058502024	0.053571429	aft	5	0.037037037	0.044754162
482	Derbyshire_H	Midlands	Derbyshire	High	425404	349674	1347	55	120	5	100	6	2015	01/06/2015	2	311	5837	0.053280795	NA	NA	NA	274	4339	0.063148191	0.041666667	aft	5	0.037037037	0.044754162
483	Derbyshire_H	Midlands	Derbyshire	High	425404	349674	1351	53	129	7	98	7	2015	01/07/2015	3	381	6826	0.055815998	NA	NA	NA	331	5174	0.063973715	0.054263566	aft	5	0.037037037	0.030433534
484	Derbyshire_H	Midlands	Derbyshire	High	425404	349674	1351	46	111	0	102	8	2015	01/08/2015	3	319	5737	0.055603974	NA	NA	NA	295	4469	0.066010293	0	aft	5	0.037037037	0.030433534
485	Derbyshire_H	Midlands	Derbyshire	High	425404	349674	1352	45	162	6	140	9	2015	01/09/2015	3	322	6222	0.051751848	NA	NA	NA	280	4890	0.057259714	0.037037037	aft	5	0.037037037	0.030433534
486	Derbyshire_H	Midlands	Derbyshire	High	425404	349674	1350	49	195	7	180	10	2015	01/10/2015	4	498	8646	0.05759889	NA	NA	NA	460	6681	0.068851968	0.035897436	aft	5	0.037037037	0.030067056
487	Derbyshire_H	Midlands	Derbyshire	High	425404	349674	1349	47	193	3	179	11	2015	01/11/2015	4	482	7605	0.063379356	NA	NA	NA	426	5398	0.078918118	0.015544041	aft	5	0.037037037	0.030067056
488	Derbyshire_H	Midlands	Derbyshire	High	425404	349674	1347	46	129	5	114	12	2015	01/12/2015	4	393	6600	0.059545455	NA	NA	NA	360	4598	0.078294911	0.03875969	aft	5	0.037037037	0.030067056
489	Derbyshire_H	Midlands	Derbyshire	High	425404	349674	1346	54	196	13	178	1	2016	01/01/2016	1	464	8722	0.053198808	NA	NA	NA	392	6141	0.063833252	0.066326531	aft	5	0.037037037	0.057060653
490	Derbyshire_H	Midlands	Derbyshire	High	425404	349674	1346	56	195	8	178	2	2016	01/02/2016	1	446	8134	0.054831571	NA	NA	NA	385	5816	0.066196699	0.041025641	aft	5	0.037037037	0.057060653
491	Derbyshire_H	Midlands	Derbyshire	High	425404	349674	1340	57	188	12	167	3	2016	01/03/2016	1	375	7519	0.049873653	NA	NA	NA	325	5426	0.059896793	0.063829787	aft	5	0.037037037	0.057060653
492	Derbyshire_H	Midlands	Derbyshire	High	425404	349674	1344	59	218	8	198	4	2016	01/04/2016	2	425	9815	0.04330107	NA	NA	NA	364	7297	0.049883514	0.036697248	aft	5	0.037037037	0.036325386
493	Derbyshire_H	Midlands	Derbyshire	High	425404	349674	1342	54	120	5	100	5	2016	01/05/2016	2	314	5963	0.052658058	NA	NA	NA	259	4336	0.059732472	0.041666667	aft	5	0.037037037	0.036325386
494	Derbyshire_H	Midlands	Derbyshire	High	425404	349674	1348	52	98	3	79	6	2016	01/06/2016	2	274	4825	0.056787565	NA	NA	NA	230	3676	0.062568009	0.030612245	aft	5	0.037037037	0.036325386
495	Derbyshire_H	Midlands	Derbyshire	High	425404	349674	1346	49	105	3	89	7	2016	01/07/2016	3	288	4963	0.058029418	NA	NA	NA	260	3913	0.066445183	0.028571429	aft	5	0.037037037	0.050649351
496	Derbyshire_H	Midlands	Derbyshire	High	425404	349674	1348	47	110	8	94	8	2016	01/08/2016	3	267	4994	0.053464157	NA	NA	NA	245	3925	0.062420382	0.072727273	aft	5	0.037037037	0.050649351
497	Hereford & Worcester	Midlands	Hereford & Worcester	High	368455	252017	4061	44	124	12	112	1	1996	01/01/1996	1	120	4141	0.028978508	NA	NA	NA	108	2354	0.045879354	0.096774194	pre	1	0.078779819	0.076635496
498	Hereford & Worcester	Midlands	Hereford & Worcester	High	368455	252017	4044	48	127	7	112	2	1996	01/02/1996	1	108	4959	0.021778584	NA	NA	NA	98	2767	0.03541742	0.05511811	pre	1	0.078779819	0.076635496
499	Hereford & Worcester	Midlands	Hereford & Worcester	High	368455	252017	4029	52	141	11	123	3	1996	01/03/1996	1	133	5077	0.026196573	NA	NA	NA	114	2973	0.038345106	0.078014184	pre	1	0.078779819	0.076635496
500	Hereford & Worcester	Midlands	Hereford & Worcester	High	368455	252017	4018	54	119	8	104	4	1996	01/04/1996	2	114	3582	0.031825796	NA	NA	NA	93	2169	0.042876902	0.067226891	pre	1	0.078779819	0.066578133
501	Hereford & Worcester	Midlands	Hereford & Worcester	High	368455	252017	4003	52	144	10	122	5	1996	01/05/1996	2	90	3322	0.027092113	NA	NA	NA	68	2045	0.033251834	0.069444444	pre	1	0.078779819	0.066578133
502	Hereford & Worcester	Midlands	Hereford & Worcester	High	368455	252017	3983	49	111	7	96	6	1996	01/06/1996	2	74	2016	0.036706349	NA	NA	NA	70	1370	0.051094891	0.063063063	pre	1	0.078779819	0.066578133
503	Hereford & Worcester	Midlands	Hereford & Worcester	High	368455	252017	3953	50	90	9	72	7	1996	01/07/1996	3	82	1663	0.049308479	NA	NA	NA	74	1242	0.05958132	0.1	pre	1	0.078779819	0.080330634
504	Hereford & Worcester	Midlands	Hereford & Worcester	High	368455	252017	3927	52	104	7	87	8	1996	01/08/1996	3	52	1723	0.030179919	NA	NA	NA	48	1313	0.036557502	0.067307692	pre	1	0.078779819	0.080330634
505	Hereford & Worcester	Midlands	Hereford & Worcester	High	368455	252017	3893	46	95	7	78	9	1996	01/09/1996	3	63	1635	0.03853211	NA	NA	NA	58	1248	0.046474359	0.073684211	pre	1	0.078779819	0.080330634
506	Hereford & Worcester	Midlands	Hereford & Worcester	High	368455	252017	3875	38	112	5	99	10	1996	01/10/1996	4	70	2247	0.031152648	NA	NA	NA	66	1693	0.038984052	0.044642857	pre	1	0.078779819	0.082957698
507	Hereford & Worcester	Midlands	Hereford & Worcester	High	368455	252017	3830	47	140	15	124	11	1996	01/11/1996	4	91	3170	0.028706625	NA	NA	NA	83	1994	0.041624875	0.107142857	pre	1	0.078779819	0.082957698
508	Hereford & Worcester	Midlands	Hereford & Worcester	High	368455	252017	3804	55	103	10	95	12	1996	01/12/1996	4	77	2707	0.028444773	NA	NA	NA	68	1620	0.041975309	0.097087379	pre	1	0.078779819	0.082957698
509	Hereford & Worcester	Midlands	Hereford & Worcester	High	368455	252017	3793	68	138	18	117	1	1997	01/01/1997	1	106	3857	0.027482499	NA	NA	NA	97	2273	0.042674879	0.130434783	pre	1	0.078779819	0.095209863
510	Hereford & Worcester	Midlands	Hereford & Worcester	High	368455	252017	3760	72	132	12	116	2	1997	01/02/1997	1	94	4033	0.023307711	NA	NA	NA	87	2390	0.036401674	0.090909091	pre	1	0.078779819	0.095209863
511	Hereford & Worcester	Midlands	Hereford & Worcester	High	368455	252017	3744	76	140	9	119	3	1997	01/03/1997	1	95	3782	0.025118985	NA	NA	NA	82	2243	0.036558181	0.064285714	pre	1	0.078779819	0.095209863
512	Hereford & Worcester	Midlands	Hereford & Worcester	High	368455	252017	3719	86	152	21	129	4	1997	01/04/1997	2	159	3502	0.045402627	NA	NA	NA	130	2201	0.059064062	0.138157895	pre	1	0.078779819	0.080689339
513	Hereford & Worcester	Midlands	Hereford & Worcester	High	368455	252017	3691	85	169	5	140	5	1997	01/05/1997	2	94	3010	0.031229236	NA	NA	NA	74	2030	0.036453202	0.029585799	pre	1	0.078779819	0.080689339
514	Hereford & Worcester	Midlands	Hereford & Worcester	High	368455	252017	3664	83	148	11	115	6	1997	01/06/1997	2	106	2176	0.048713235	NA	NA	NA	92	1634	0.05630355	0.074324324	pre	1	0.078779819	0.080689339
515	Hereford & Worcester	Midlands	Hereford & Worcester	High	368455	252017	3652	78	126	6	102	7	1997	01/07/1997	3	78	1864	0.041845494	NA	NA	NA	61	1435	0.042508711	0.047619048	pre	1	0.078779819	0.071845238
516	Hereford & Worcester	Midlands	Hereford & Worcester	High	368455	252017	3635	68	150	8	117	8	1997	01/08/1997	3	63	1586	0.039722573	NA	NA	NA	56	1286	0.043545879	0.053333333	pre	1	0.078779819	0.071845238
517	Hereford & Worcester	Midlands	Hereford & Worcester	High	368455	252017	3626	67	96	11	78	9	1997	01/09/1997	3	106	1749	0.060606061	NA	NA	NA	96	1410	0.068085106	0.114583333	pre	1	0.078779819	0.071845238
518	Hereford & Worcester	Midlands	Hereford & Worcester	High	368455	252017	3608	61	146	13	114	10	1997	01/10/1997	4	86	2530	0.033992095	NA	NA	NA	80	1892	0.042283298	0.089041096	pre	1	0.078779819	0.089163124
519	Hereford & Worcester	Midlands	Hereford & Worcester	High	368455	252017	3594	69	145	15	124	11	1997	01/11/1997	4	112	2986	0.037508372	NA	NA	NA	100	2070	0.048309179	0.103448276	pre	1	0.078779819	0.089163124
520	Hereford & Worcester	Midlands	Hereford & Worcester	High	368455	252017	3588	71	120	9	96	12	1997	01/12/1997	4	91	2902	0.031357684	NA	NA	NA	86	1818	0.04730473	0.075	pre	1	0.078779819	0.089163124
521	Hereford & Worcester	Midlands	Hereford & Worcester	High	368455	252017	3578	84	192	22	160	1	1998	01/01/1998	1	143	4126	0.034658265	NA	NA	NA	134	2647	0.050623347	0.114583333	pre	1	0.078779819	0.089605735
522	Hereford & Worcester	Midlands	Hereford & Worcester	High	368455	252017	3569	79	192	10	165	2	1998	01/02/1998	1	145	4354	0.03330271	NA	NA	NA	123	2771	0.044388307	0.052083333	pre	1	0.078779819	0.089605735
523	Hereford & Worcester	Midlands	Hereford & Worcester	High	368455	252017	3554	90	186	19	157	3	1998	01/03/1998	1	175	4126	0.04241396	NA	NA	NA	158	2680	0.058955224	0.102150538	pre	1	0.078779819	0.089605735
524	Hereford & Worcester	Midlands	Hereford & Worcester	High	368455	252017	3537	87	181	16	144	4	1998	01/04/1998	2	138	3688	0.037418655	NA	NA	NA	114	2485	0.045875252	0.08839779	pre	1	0.078779819	0.087021849
525	Hereford & Worcester	Midlands	Hereford & Worcester	High	368455	252017	3519	84	182	14	154	5	1998	01/05/1998	2	122	3005	0.040599002	NA	NA	NA	111	2094	0.053008596	0.076923077	pre	1	0.078779819	0.087021849
526	Hereford & Worcester	Midlands	Hereford & Worcester	High	368455	252017	3501	89	188	18	158	6	1998	01/06/1998	2	141	2309	0.061065396	NA	NA	NA	123	1726	0.071263036	0.095744681	pre	1	0.078779819	0.087021849
527	Hereford & Worcester	Midlands	Hereford & Worcester	High	368455	252017	3467	87	197	14	163	7	1998	01/07/1998	3	106	2295	0.046187364	NA	NA	NA	100	1840	0.054347826	0.07106599	pre	1	0.078779819	0.104571016
528	Hereford & Worcester	Midlands	Hereford & Worcester	High	368455	252017	3447	89	153	18	120	8	1998	01/08/1998	3	100	1658	0.060313631	NA	NA	NA	91	1355	0.067158672	0.117647059	pre	1	0.078779819	0.104571016
529	Hereford & Worcester	Midlands	Hereford & Worcester	High	368455	252017	3430	90	136	17	114	9	1998	01/09/1998	3	94	1702	0.055229142	NA	NA	NA	85	1342	0.063338301	0.125	pre	1	0.078779819	0.104571016
530	Hereford & Worcester	Midlands	Hereford & Worcester	High	368455	252017	3408	89	183	13	150	10	1998	01/10/1998	4	111	2888	0.038434903	NA	NA	NA	100	2113	0.047326077	0.071038251	pre	1	0.078779819	0.066418757
531	Hereford & Worcester	Midlands	Hereford & Worcester	High	368455	252017	3402	84	226	11	186	11	1998	01/11/1998	4	131	3516	0.037258248	NA	NA	NA	124	2307	0.053749458	0.048672566	pre	1	0.078779819	0.066418757
532	Hereford & Worcester	Midlands	Hereford & Worcester	High	368455	252017	3400	92	176	14	152	12	1998	01/12/1998	4	101	3290	0.030699088	NA	NA	NA	97	2065	0.046973366	0.079545455	pre	1	0.078779819	0.066418757
533	Hereford & Worcester	Midlands	Hereford & Worcester	High	368455	252017	3400	105	224	27	185	1	1999	01/01/1999	1	139	4445	0.031271091	NA	NA	NA	129	2709	0.047619048	0.120535714	pre	1	0.078779819	0.113929563
534	Hereford & Worcester	Midlands	Hereford & Worcester	High	368455	252017	3388	122	194	28	155	2	1999	01/02/1999	1	186	4785	0.038871473	NA	NA	NA	171	2881	0.059354391	0.144329897	pre	1	0.078779819	0.113929563
535	Hereford & Worcester	Midlands	Hereford & Worcester	High	368455	252017	3375	117	221	17	186	3	1999	01/03/1999	1	220	4748	0.046335299	NA	NA	NA	205	3013	0.0680385	0.076923077	pre	1	0.078779819	0.113929563
536	Hereford & Worcester	Midlands	Hereford & Worcester	High	368455	252017	3342	123	249	20	201	4	1999	01/04/1999	2	165	4878	0.033825338	NA	NA	NA	152	3230	0.047058824	0.080321285	pre	1	0.078779819	0.080554169
537	Hereford & Worcester	Midlands	Hereford & Worcester	High	368455	252017	3318	117	210	14	171	5	1999	01/05/1999	2	147	3314	0.044357272	NA	NA	NA	137	2242	0.061106155	0.066666667	pre	1	0.078779819	0.080554169
538	Hereford & Worcester	Midlands	Hereford & Worcester	High	368455	252017	3297	112	169	16	136	6	1999	01/06/1999	2	136	2311	0.058848983	NA	NA	NA	122	1687	0.072317724	0.094674556	pre	1	0.078779819	0.080554169
539	Hereford & Worcester	Midlands	Hereford & Worcester	High	368455	252017	3300	109	214	19	169	7	1999	01/07/1999	3	108	2827	0.038203042	NA	NA	NA	103	2170	0.047465438	0.088785047	pre	1	0.078779819	0.067645459
540	Hereford & Worcester	Midlands	Hereford & Worcester	High	368455	252017	3298	101	163	11	128	8	1999	01/08/1999	3	86	1873	0.045915643	NA	NA	NA	71	1480	0.047972973	0.067484663	pre	1	0.078779819	0.067645459
541	Hereford & Worcester	Midlands	Hereford & Worcester	High	368455	252017	3282	90	150	7	119	9	1999	01/09/1999	3	87	2147	0.040521658	NA	NA	NA	77	1686	0.045670225	0.046666667	pre	1	0.078779819	0.067645459
542	Hereford & Worcester	Midlands	Hereford & Worcester	High	368455	252017	3281	71	220	9	179	10	1999	01/10/1999	4	96	2705	0.035489834	NA	NA	NA	93	2056	0.045233463	0.040909091	pre	1	0.078779819	0.068344528
543	Hereford & Worcester	Midlands	Hereford & Worcester	High	368455	252017	3238	80	214	22	193	11	1999	01/11/1999	4	177	3606	0.049084859	NA	NA	NA	169	2453	0.06889523	0.102803738	pre	1	0.078779819	0.068344528
544	Hereford & Worcester	Midlands	Hereford & Worcester	High	368455	252017	3158	81	212	13	186	12	1999	01/12/1999	4	113	3652	0.03094195	NA	NA	NA	110	2390	0.046025105	0.061320755	pre	1	0.078779819	0.068344528
545	Hereford & Worcester	Midlands	Hereford & Worcester	High	368455	252017	3157	95	219	27	192	1	2000	01/01/2000	1	197	4295	0.045867288	NA	NA	NA	183	2609	0.070141817	0.123287671	pre	1	0.078779819	0.097656737
546	Hereford & Worcester	Midlands	Hereford & Worcester	High	368455	252017	3145	108	225	23	193	2	2000	01/02/2000	1	199	4911	0.040521279	NA	NA	NA	185	3025	0.061157025	0.102222222	pre	1	0.078779819	0.097656737
547	Hereford & Worcester	Midlands	Hereford & Worcester	High	368455	252017	3107	112	252	17	211	3	2000	01/03/2000	1	175	5649	0.030978934	NA	NA	NA	163	3733	0.043664613	0.067460317	pre	2	0.113207547	0.097656737
548	Hereford & Worcester	Midlands	Hereford & Worcester	High	368455	252017	3110	123	196	23	154	4	2000	01/04/2000	2	141	3814	0.036969061	NA	NA	NA	128	2638	0.048521607	0.117346939	pre	2	0.113207547	0.085354274
549	Hereford & Worcester	Midlands	Hereford & Worcester	High	368455	252017	3108	121	206	14	169	5	2000	01/05/2000	2	138	3509	0.039327444	NA	NA	NA	123	2456	0.050081433	0.067961165	pre	2	0.113207547	0.085354274
550	Hereford & Worcester	Midlands	Hereford & Worcester	High	368455	252017	3089	117	212	15	164	6	2000	01/06/2000	2	121	2870	0.042160279	NA	NA	NA	111	2154	0.051532033	0.070754717	pre	2	0.113207547	0.085354274
551	Hereford & Worcester	Midlands	Hereford & Worcester	High	368455	252017	3095	112	179	14	135	7	2000	01/07/2000	3	104	2186	0.04757548	NA	NA	NA	97	1740	0.055747126	0.078212291	pre	2	0.113207547	0.082458758
552	Hereford & Worcester	Midlands	Hereford & Worcester	High	368455	252017	3091	104	148	12	110	8	2000	01/08/2000	3	110	2098	0.052430887	NA	NA	NA	104	1676	0.062052506	0.081081081	pre	2	0.113207547	0.082458758
553	Hereford & Worcester	Midlands	Hereford & Worcester	High	368455	252017	3083	112	193	17	161	9	2000	01/09/2000	3	113	2215	0.051015801	NA	NA	NA	106	1850	0.057297297	0.088082902	pre	2	0.113207547	0.082458758
554	Hereford & Worcester	Midlands	Hereford & Worcester	High	368455	252017	3085	113	147	20	114	10	2000	01/10/2000	4	132	2240	0.058928571	NA	NA	NA	122	1800	0.067777778	0.136054422	pre	2	0.113207547	0.113307823
555	Hereford & Worcester	Midlands	Hereford & Worcester	High	368455	252017	3075	112	224	19	183	11	2000	01/11/2000	4	159	3648	0.043585526	NA	NA	NA	156	2640	0.059090909	0.084821429	pre	2	0.113207547	0.113307823
556	Hereford & Worcester	Midlands	Hereford & Worcester	High	368455	252017	3071	120	168	20	134	12	2000	01/12/2000	4	146	3161	0.046187915	NA	NA	NA	140	2129	0.065758572	0.119047619	pre	2	0.113207547	0.113307823
557	Hereford & Worcester	Midlands	Hereford & Worcester	High	368455	252017	3077	122	199	19	157	1	2001	01/01/2001	1	207	3786	0.054675119	NA	NA	NA	197	2493	0.07902126	0.095477387	int	2	0.113207547	0.056747914
558	Hereford & Worcester	Midlands	Hereford & Worcester	High	368455	252017	3076	123	214	16	163	2	2001	01/02/2001	1	143	4335	0.032987313	NA	NA	NA	138	2859	0.048268625	0.074766355	int	2	0.113207547	0.056747914
559	Hereford & Worcester	Midlands	Hereford & Worcester	High	368455	252017	3083	120	13	0	10	3	2001	01/03/2001	1	15	601	0.024958403	NA	NA	NA	15	420	0.035714286	0	int	2	0.113207547	0.056747914
560	Hereford & Worcester	Midlands	Hereford & Worcester	High	368455	252017	3084	120	10	1	4	4	2001	01/04/2001	2	35	386	0.090673575	NA	NA	NA	31	274	0.113138686	0.1	int	2	0.113207547	0.131428571
561	Hereford & Worcester	Midlands	Hereford & Worcester	High	368455	252017	3088	116	25	2	7	5	2001	01/05/2001	2	28	360	0.077777778	NA	NA	NA	24	279	0.086021505	0.08	int	2	0.113207547	0.131428571
562	Hereford & Worcester	Midlands	Hereford & Worcester	High	368455	252017	3089	107	14	3	7	6	2001	01/06/2001	2	32	332	0.096385542	NA	NA	NA	31	281	0.110320285	0.214285714	int	2	0.113207547	0.131428571
563	Hereford & Worcester	Midlands	Hereford & Worcester	High	368455	252017	3076	103	28	2	7	7	2001	01/07/2001	3	35	358	0.097765363	NA	NA	NA	31	273	0.113553114	0.071428571	int	2	0.113207547	0.164745196
564	Hereford & Worcester	Midlands	Hereford & Worcester	High	368455	252017	3075	100	30	4	9	8	2001	01/08/2001	3	19	355	0.053521127	NA	NA	NA	16	304	0.052631579	0.133333333	int	2	0.113207547	0.164745196
565	Hereford & Worcester	Midlands	Hereford & Worcester	High	368455	252017	3074	104	38	11	21	9	2001	01/09/2001	3	42	363	0.115702479	NA	NA	NA	39	315	0.123809524	0.289473684	int	2	0.113207547	0.164745196
566	Hereford & Worcester	Midlands	Hereford & Worcester	High	368455	252017	3084	109	42	12	29	10	2001	01/10/2001	4	65	398	0.163316583	NA	NA	NA	65	326	0.199386503	0.285714286	int	2	0.113207547	0.188186813
567	Hereford & Worcester	Midlands	Hereford & Worcester	High	368455	252017	3086	119	104	16	71	11	2001	01/11/2001	4	76	840	0.09047619	NA	NA	NA	74	673	0.109955423	0.153846154	int	2	0.113207547	0.188186813
568	Hereford & Worcester	Midlands	Hereford & Worcester	High	368455	252017	3086	125	120	15	92	12	2001	01/12/2001	4	104	1061	0.098020735	NA	NA	NA	102	886	0.115124153	0.125	int	2	0.113207547	0.188186813
569	Hereford & Worcester	Midlands	Hereford & Worcester	High	368455	252017	3092	141	168	25	129	1	2002	01/01/2002	1	201	2763	0.072747014	NA	NA	NA	194	1989	0.09753645	0.148809524	int	2	0.113207547	0.159378876
570	Hereford & Worcester	Midlands	Hereford & Worcester	High	368455	252017	3086	176	259	47	217	2	2002	01/02/2002	1	375	4436	0.084535618	NA	NA	NA	362	3067	0.118030649	0.181467181	int	2	0.113207547	0.159378876
571	Hereford & Worcester	Midlands	Hereford & Worcester	High	368455	252017	3089	204	257	38	225	3	2002	01/03/2002	1	348	5528	0.062952243	NA	NA	NA	335	3671	0.091255789	0.147859922	int	2	0.113207547	0.159378876
572	Hereford & Worcester	Midlands	Hereford & Worcester	High	368455	252017	3096	218	265	30	174	4	2002	01/04/2002	2	396	5161	0.076729316	NA	NA	NA	369	3441	0.107236269	0.113207547	int	2	0.113207547	0.092840832
573	Hereford & Worcester	Midlands	Hereford & Worcester	High	368455	252017	3105	227	274	25	201	5	2002	01/05/2002	2	321	5501	0.058353027	NA	NA	NA	287	3879	0.073988141	0.091240876	int	2	0.113207547	0.092840832
574	Hereford & Worcester	Midlands	Hereford & Worcester	High	368455	252017	3108	224	162	12	96	6	2002	01/06/2002	2	193	2682	0.071961223	NA	NA	NA	161	1979	0.081354219	0.074074074	int	2	0.113207547	0.092840832
575	Hereford & Worcester	Midlands	Hereford & Worcester	High	368455	252017	3112	229	196	29	140	7	2002	01/07/2002	3	235	3027	0.077634622	NA	NA	NA	211	2312	0.091262976	0.147959184	int	2	0.113207547	0.11458815
576	Hereford & Worcester	Midlands	Hereford & Worcester	High	368455	252017	3121	224	184	14	112	8	2002	01/08/2002	3	182	2910	0.062542955	NA	NA	NA	166	2289	0.072520751	0.076086957	int	2	0.113207547	0.11458815
577	Hereford & Worcester	Midlands	Hereford & Worcester	High	368455	252017	3117	226	142	17	89	9	2002	01/09/2002	3	206	2749	0.07493634	NA	NA	NA	195	2080	0.09375	0.11971831	int	2	0.113207547	0.11458815
578	Hereford & Worcester	Midlands	Hereford & Worcester	High	368455	252017	3101	225	198	18	127	10	2002	01/10/2002	4	248	3785	0.065521797	NA	NA	NA	225	2693	0.083549944	0.090909091	int	2	0.113207547	0.140163585
579	Hereford & Worcester	Midlands	Hereford & Worcester	High	368455	252017	3107	227	282	33	207	11	2002	01/11/2002	4	328	6208	0.052835052	NA	NA	NA	291	3823	0.076118232	0.117021277	int	2	0.113207547	0.140163585
580	Hereford & Worcester	Midlands	Hereford & Worcester	High	368455	252017	3113	250	207	44	159	12	2002	01/12/2002	4	286	4903	0.058331634	NA	NA	NA	263	2975	0.088403361	0.212560386	int	2	0.113207547	0.140163585
581	Hereford & Worcester	Midlands	Hereford & Worcester	High	368455	252017	3120	245	274	21	180	1	2003	01/01/2003	1	374	7025	0.053238434	NA	NA	NA	337	4411	0.076399909	0.076642336	int	2	0.113207547	0.096612387
582	Hereford & Worcester	Midlands	Hereford & Worcester	High	368455	252017	3125	252	295	28	209	2	2003	01/02/2003	1	337	6175	0.054574899	NA	NA	NA	298	3999	0.07451863	0.094915254	int	2	0.113207547	0.096612387
583	Hereford & Worcester	Midlands	Hereford & Worcester	High	368455	252017	3126	266	279	33	199	3	2003	01/03/2003	1	430	6204	0.069310123	NA	NA	NA	389	4132	0.094143272	0.11827957	int	2	0.113207547	0.096612387
584	Hereford & Worcester	Midlands	Hereford & Worcester	High	368455	252017	3127	269	244	30	168	4	2003	01/04/2003	2	331	4821	0.068657955	NA	NA	NA	300	3278	0.091519219	0.12295082	int	2	0.113207547	0.108948673
585	Hereford & Worcester	Midlands	Hereford & Worcester	High	368455	252017	3129	276	285	33	185	5	2003	01/05/2003	2	238	5327	0.044678055	NA	NA	NA	212	3727	0.056882211	0.115789474	int	2	0.113207547	0.108948673
586	Hereford & Worcester	Midlands	Hereford & Worcester	High	368455	252017	3129	273	227	20	138	6	2003	01/06/2003	2	257	3838	0.066961959	NA	NA	NA	229	2836	0.080747532	0.088105727	int	2	0.113207547	0.108948673
587	Hereford & Worcester	Midlands	Hereford & Worcester	High	368455	252017	3119	275	217	32	146	7	2003	01/07/2003	3	206	3715	0.055450875	NA	NA	NA	185	2739	0.067542899	0.147465438	int	2	0.113207547	0.107864385
588	Hereford & Worcester	Midlands	Hereford & Worcester	High	368455	252017	3105	262	191	12	115	8	2003	01/08/2003	3	118	2988	0.039491299	NA	NA	NA	109	2203	0.049477985	0.062827225	int	2	0.113207547	0.107864385
589	Hereford & Worcester	Midlands	Hereford & Worcester	High	368455	252017	3097	265	203	23	133	9	2003	01/09/2003	3	216	3383	0.063848655	NA	NA	NA	203	2446	0.082992641	0.113300493	aft	2	0.113207547	0.107864385
590	Hereford & Worcester	Midlands	Hereford & Worcester	High	368455	252017	3089	250	262	18	165	10	2003	01/10/2003	4	201	4100	0.04902439	NA	NA	NA	187	2982	0.062709591	0.06870229	aft	2	0.113207547	0.104506591
591	Hereford & Worcester	Midlands	Hereford & Worcester	High	368455	252017	3093	254	289	33	199	11	2003	01/11/2003	4	264	4491	0.058784235	NA	NA	NA	243	3107	0.078210492	0.114186851	aft	2	0.113207547	0.104506591
592	Hereford & Worcester	Midlands	Hereford & Worcester	High	368455	252017	3087	249	222	29	161	12	2003	01/12/2003	4	236	4070	0.057985258	NA	NA	NA	220	2687	0.081875698	0.130630631	aft	2	0.113207547	0.104506591
593	Hereford & Worcester	Midlands	Hereford & Worcester	High	368455	252017	3090	257	312	34	226	1	2004	01/01/2004	1	336	6380	0.052664577	NA	NA	NA	297	4244	0.06998115	0.108974359	aft	2	0.113207547	0.116626044
594	Hereford & Worcester	Midlands	Hereford & Worcester	High	368455	252017	3087	257	262	22	181	2	2004	01/02/2004	1	312	5970	0.052261307	NA	NA	NA	265	3863	0.068599534	0.083969466	aft	2	0.113207547	0.116626044
595	Hereford & Worcester	Midlands	Hereford & Worcester	High	368455	252017	3058	267	274	43	194	3	2004	01/03/2004	1	438	5989	0.073134079	NA	NA	NA	393	4054	0.096941293	0.156934307	aft	2	0.113207547	0.116626044
596	Hereford & Worcester	Midlands	Hereford & Worcester	High	368455	252017	3033	278	324	28	234	4	2004	01/04/2004	2	344	6347	0.054198834	NA	NA	NA	310	4507	0.068781895	0.086419753	aft	3	0.102641568	0.109993829
597	Hereford & Worcester	Midlands	Hereford & Worcester	High	368455	252017	3030	281	265	32	189	5	2004	01/05/2004	2	265	4553	0.058203382	NA	NA	NA	242	3296	0.07342233	0.120754717	aft	3	0.102641568	0.109993829
598	Hereford & Worcester	Midlands	Hereford & Worcester	High	368455	252017	3030	275	228	28	155	6	2004	01/06/2004	2	272	3548	0.076662909	NA	NA	NA	246	2644	0.093040847	0.122807018	aft	3	0.102641568	0.109993829
599	Hereford & Worcester	Midlands	Hereford & Worcester	High	368455	252017	3032	275	269	23	177	7	2004	01/07/2004	3	170	3943	0.04311438	NA	NA	NA	152	3052	0.049803408	0.085501859	aft	3	0.102641568	0.06645018
600	Hereford & Worcester	Midlands	Hereford & Worcester	High	368455	252017	3030	268	191	18	127	8	2004	01/08/2004	3	196	2981	0.065749748	NA	NA	NA	181	2292	0.078970332	0.094240838	aft	3	0.102641568	0.06645018
601	Hereford & Worcester	Midlands	Hereford & Worcester	High	368455	252017	3037	244	204	4	136	9	2004	01/09/2004	3	159	3127	0.050847458	NA	NA	NA	146	2402	0.060782681	0.019607843	aft	3	0.102641568	0.06645018
602	Hereford & Worcester	Midlands	Hereford & Worcester	High	368455	252017	3029	231	218	21	152	10	2004	01/10/2004	4	216	3830	0.056396867	NA	NA	NA	204	2911	0.070079011	0.096330275	aft	3	0.102641568	0.102506859
603	Hereford & Worcester	Midlands	Hereford & Worcester	High	368455	252017	3023	234	313	34	232	11	2004	01/11/2004	4	369	5210	0.070825336	NA	NA	NA	346	3619	0.095606521	0.108626198	aft	3	0.102641568	0.102506859
604	Hereford & Worcester	Midlands	Hereford & Worcester	High	368455	252017	2989	238	273	28	220	12	2004	01/12/2004	4	261	4901	0.053254438	NA	NA	NA	245	3432	0.071386946	0.102564103	aft	3	0.102641568	0.102506859
605	Hereford & Worcester	Midlands	Hereford & Worcester	High	368455	252017	2979	263	275	38	208	1	2005	01/01/2005	1	430	5786	0.074317318	NA	NA	NA	392	4131	0.094892278	0.138181818	aft	3	0.102641568	0.136190603
606	Hereford & Worcester	Midlands	Hereford & Worcester	High	368455	252017	2970	282	333	48	240	2	2005	01/02/2005	1	461	6305	0.073116574	NA	NA	NA	431	4617	0.093350661	0.144144144	aft	3	0.102641568	0.136190603
607	Hereford & Worcester	Midlands	Hereford & Worcester	High	368455	252017	2952	297	301	38	224	3	2005	01/03/2005	1	423	5915	0.071513102	NA	NA	NA	400	4573	0.087469932	0.126245847	aft	3	0.102641568	0.136190603
608	Hereford & Worcester	Midlands	Hereford & Worcester	High	368455	252017	2955	304	382	38	269	4	2005	01/04/2005	2	384	6351	0.060462919	NA	NA	NA	359	5130	0.069980507	0.09947644	aft	3	0.102641568	0.096581079
609	Hereford & Worcester	Midlands	Hereford & Worcester	High	368455	252017	2928	300	253	26	171	5	2005	01/05/2005	2	256	4039	0.063382025	NA	NA	NA	237	3226	0.073465592	0.102766798	aft	3	0.102641568	0.096581079
610	Hereford & Worcester	Midlands	Hereford & Worcester	High	368455	252017	2934	289	240	21	139	6	2005	01/06/2005	2	219	3342	0.065529623	NA	NA	NA	203	2702	0.075129534	0.0875	aft	3	0.102641568	0.096581079
611	Hereford & Worcester	Midlands	Hereford & Worcester	High	368455	252017	2932	274	221	18	140	7	2005	01/07/2005	3	173	3342	0.05176541	NA	NA	NA	165	2735	0.060329068	0.081447964	aft	3	0.102641568	0.084362335
612	Hereford & Worcester	Midlands	Hereford & Worcester	High	368455	252017	2936	268	181	19	108	8	2005	01/08/2005	3	194	2769	0.070061394	NA	NA	NA	178	2262	0.078691424	0.104972376	aft	3	0.102641568	0.084362335
613	Hereford & Worcester	Midlands	Hereford & Worcester	High	368455	252017	2941	260	225	15	149	9	2005	01/09/2005	3	226	3588	0.062987737	NA	NA	NA	213	2975	0.071596639	0.066666667	aft	3	0.102641568	0.084362335
614	Hereford & Worcester	Midlands	Hereford & Worcester	High	368455	252017	2950	262	237	25	167	10	2005	01/10/2005	4	276	3647	0.07567864	NA	NA	NA	260	2829	0.091905267	0.105485232	aft	3	0.102641568	0.112360809
615	Hereford & Worcester	Midlands	Hereford & Worcester	High	368455	252017	2934	282	316	44	242	11	2005	01/11/2005	4	340	5054	0.067273447	NA	NA	NA	322	3695	0.08714479	0.139240506	aft	3	0.102641568	0.112360809
616	Hereford & Worcester	Midlands	Hereford & Worcester	High	368455	252017	2936	284	314	29	235	12	2005	01/12/2005	4	282	5702	0.049456331	NA	NA	NA	268	4036	0.066402379	0.092356688	aft	3	0.102641568	0.112360809
617	Hereford & Worcester	Midlands	Hereford & Worcester	High	368455	252017	2935	289	309	31	216	1	2006	01/01/2006	1	386	6399	0.060321925	NA	NA	NA	359	4376	0.082038391	0.100323625	aft	3	0.102641568	0.093807012
618	Hereford & Worcester	Midlands	Hereford & Worcester	High	368455	252017	2910	301	331	34	237	2	2006	01/02/2006	1	315	6854	0.045958564	NA	NA	NA	297	4885	0.060798362	0.102719033	aft	3	0.102641568	0.093807012
619	Hereford & Worcester	Midlands	Hereford & Worcester	High	368455	252017	2916	299	370	29	286	3	2006	01/03/2006	1	366	7815	0.046833013	NA	NA	NA	334	5842	0.057172201	0.078378378	aft	3	0.102641568	0.093807012
620	Hereford & Worcester	Midlands	Hereford & Worcester	High	368455	252017	2921	291	319	25	228	4	2006	01/04/2006	2	265	6007	0.044115199	NA	NA	NA	246	4576	0.053758741	0.078369906	aft	3	0.102641568	0.092700691
621	Hereford & Worcester	Midlands	Hereford & Worcester	High	368455	252017	2927	284	273	33	205	5	2006	01/05/2006	2	281	5143	0.054637371	NA	NA	NA	256	3978	0.064353947	0.120879121	aft	3	0.102641568	0.092700691
622	Hereford & Worcester	Midlands	Hereford & Worcester	High	368455	252017	2941	277	279	22	192	6	2006	01/06/2006	2	233	4463	0.052207036	NA	NA	NA	210	3511	0.059812019	0.078853047	aft	3	0.102641568	0.092700691
623	Hereford & Worcester	Midlands	Hereford & Worcester	High	368455	252017	2941	274	194	16	143	7	2006	01/07/2006	3	222	3702	0.059967585	NA	NA	NA	200	2926	0.0683527	0.082474227	aft	3	0.102641568	0.107253362
624	Hereford & Worcester	Midlands	Hereford & Worcester	High	368455	252017	2944	272	193	20	130	8	2006	01/08/2006	3	183	3275	0.055877863	NA	NA	NA	166	2480	0.066935484	0.103626943	aft	3	0.102641568	0.107253362
625	Hereford & Worcester	Midlands	Hereford & Worcester	High	368455	252017	2917	282	258	35	191	9	2006	01/09/2006	3	285	4434	0.064276049	NA	NA	NA	268	3474	0.077144502	0.135658915	aft	3	0.102641568	0.107253362
626	Hereford & Worcester	Midlands	Hereford & Worcester	High	368455	252017	2916	310	264	45	209	10	2006	01/10/2006	4	346	4419	0.078298258	NA	NA	NA	323	3234	0.099876314	0.170454545	aft	3	0.102641568	0.123649118
627	Hereford & Worcester	Midlands	Hereford & Worcester	High	368455	252017	2918	320	362	36	262	11	2006	01/11/2006	4	357	6173	0.057832496	NA	NA	NA	335	4168	0.08037428	0.099447514	aft	3	0.102641568	0.123649118
628	Hereford & Worcester	Midlands	Hereford & Worcester	High	368455	252017	2857	321	287	29	205	12	2006	01/12/2006	4	291	5730	0.05078534	NA	NA	NA	265	3669	0.072226765	0.101045296	aft	3	0.102641568	0.123649118
629	Hereford & Worcester	Midlands	Hereford & Worcester	High	368455	252017	2848	351	317	53	229	1	2007	01/01/2007	1	458	6451	0.070996745	NA	NA	NA	428	4122	0.103833091	0.167192429	aft	3	0.102641568	0.109643567
630	Hereford & Worcester	Midlands	Hereford & Worcester	High	368455	252017	2824	360	359	28	256	2	2007	01/02/2007	1	384	6982	0.054998568	NA	NA	NA	369	4658	0.079218549	0.077994429	aft	3	0.102641568	0.109643567
631	Hereford & Worcester	Midlands	Hereford & Worcester	High	368455	252017	2815	357	406	34	294	3	2007	01/03/2007	1	438	8349	0.052461373	NA	NA	NA	400	5898	0.0678196	0.083743842	aft	3	0.102641568	0.109643567
632	Hereford & Worcester	Midlands	Hereford & Worcester	High	368455	252017	2808	344	339	24	247	4	2007	01/04/2007	2	415	6350	0.065354331	NA	NA	NA	378	4716	0.080152672	0.07079646	aft	3	0.102641568	0.074849415
633	Hereford & Worcester	Midlands	Hereford & Worcester	High	368455	252017	2751	322	317	23	222	5	2007	01/05/2007	2	298	5345	0.05575304	NA	NA	NA	277	3987	0.069475796	0.072555205	aft	3	0.102641568	0.074849415
634	Hereford & Worcester	Midlands	Hereford & Worcester	High	368455	252017	2737	297	234	19	159	6	2007	01/06/2007	2	278	4559	0.060978285	NA	NA	NA	249	3488	0.071387615	0.081196581	aft	3	0.102641568	0.074849415
635	Hereford & Worcester	Midlands	Hereford & Worcester	High	368455	252017	2716	287	208	18	145	7	2007	01/07/2007	3	284	3826	0.07422896	NA	NA	NA	264	2932	0.090040928	0.086538462	aft	3	0.102641568	0.097296616
636	Hereford & Worcester	Midlands	Hereford & Worcester	High	368455	252017	2705	272	141	14	98	8	2007	01/08/2007	3	175	2905	0.060240964	NA	NA	NA	163	2254	0.072315883	0.09929078	aft	3	0.102641568	0.097296616
637	Hereford & Worcester	Midlands	Hereford & Worcester	High	368455	252017	2706	273	198	21	143	9	2007	01/09/2007	3	270	3601	0.074979172	NA	NA	NA	251	2790	0.089964158	0.106060606	aft	3	0.102641568	0.097296616
638	Hereford & Worcester	Midlands	Hereford & Worcester	High	368455	252017	2684	310	264	54	216	10	2007	01/10/2007	4	448	4297	0.104258785	NA	NA	NA	428	3367	0.127116127	0.204545455	aft	3	0.102641568	0.172761069
639	Hereford & Worcester	Midlands	Hereford & Worcester	High	368455	252017	2678	349	369	59	289	11	2007	01/11/2007	4	402	6524	0.061618639	NA	NA	NA	384	4686	0.081946223	0.159891599	aft	3	0.102641568	0.172761069
640	Hereford & Worcester	Midlands	Hereford & Worcester	High	368455	252017	2672	371	247	38	180	12	2007	01/12/2007	4	339	4946	0.068540235	NA	NA	NA	324	3296	0.098300971	0.153846154	aft	3	0.102641568	0.172761069
641	Hereford & Worcester	Midlands	Hereford & Worcester	High	368455	252017	2666	391	311	46	212	1	2008	01/01/2008	1	474	6593	0.071894433	NA	NA	NA	444	4443	0.099932478	0.147909968	aft	3	0.102641568	0.134747698
642	Hereford & Worcester	Midlands	Hereford & Worcester	High	368455	252017	2665	419	381	52	259	2	2008	01/02/2008	1	473	7396	0.063953488	NA	NA	NA	448	5171	0.086637014	0.13648294	aft	3	0.102641568	0.134747698
643	Hereford & Worcester	Midlands	Hereford & Worcester	High	368455	252017	2663	419	267	32	191	3	2008	01/03/2008	1	426	5872	0.072547684	NA	NA	NA	394	4167	0.094552436	0.119850187	aft	3	0.102641568	0.134747698
644	Hereford & Worcester	Midlands	Hereford & Worcester	High	368455	252017	2667	408	363	40	232	4	2008	01/04/2008	2	594	6909	0.085974815	NA	NA	NA	558	5408	0.103180473	0.110192837	aft	3	0.102641568	0.122253799
645	Hereford & Worcester	Midlands	Hereford & Worcester	High	368455	252017	2649	417	326	41	229	5	2008	01/05/2008	2	390	5908	0.066012187	NA	NA	NA	360	4498	0.080035571	0.125766871	aft	3	0.102641568	0.122253799
646	Hereford & Worcester	Midlands	Hereford & Worcester	High	368455	252017	2651	416	237	31	150	6	2008	01/06/2008	2	375	4319	0.086825654	NA	NA	NA	351	3374	0.104030824	0.130801688	aft	4	0.093655589	0.122253799
647	Hereford & Worcester	Midlands	Hereford & Worcester	High	368455	252017	2651	424	229	29	154	7	2008	01/07/2008	3	359	4236	0.084749764	NA	NA	NA	332	3364	0.098692033	0.126637555	aft	4	0.093655589	0.105473893
648	Hereford & Worcester	Midlands	Hereford & Worcester	High	368455	252017	2633	413	222	17	143	8	2008	01/08/2008	3	305	3768	0.080944798	NA	NA	NA	282	3015	0.093532338	0.076576577	aft	4	0.093655589	0.105473893
649	Hereford & Worcester	Midlands	Hereford & Worcester	High	368455	252017	2628	406	212	24	152	9	2008	01/09/2008	3	381	4105	0.092813642	NA	NA	NA	353	3339	0.105720276	0.113207547	aft	4	0.093655589	0.105473893
650	Hereford & Worcester	Midlands	Hereford & Worcester	High	368455	252017	2627	421	289	42	206	10	2008	01/10/2008	4	426	5602	0.07604427	NA	NA	NA	404	4554	0.088713219	0.14532872	aft	4	0.093655589	0.139686527
651	Hereford & Worcester	Midlands	Hereford & Worcester	High	368455	252017	2624	439	340	43	238	11	2008	01/11/2008	4	448	6194	0.072328059	NA	NA	NA	426	4673	0.091161994	0.126470588	aft	4	0.093655589	0.139686527
652	Hereford & Worcester	Midlands	Hereford & Worcester	High	368455	252017	2622	448	292	43	214	12	2008	01/12/2008	4	360	5528	0.06512301	NA	NA	NA	341	3927	0.086834734	0.147260274	aft	4	0.093655589	0.139686527
653	Hereford & Worcester	Midlands	Hereford & Worcester	High	368455	252017	2609	436	403	31	261	1	2009	01/01/2009	1	533	7893	0.06752819	NA	NA	NA	482	5774	0.083477658	0.076923077	aft	4	0.093655589	0.08679427
654	Hereford & Worcester	Midlands	Hereford & Worcester	High	368455	252017	2604	442	390	32	259	2	2009	01/02/2009	1	438	7181	0.06099429	NA	NA	NA	404	5518	0.073214933	0.082051282	aft	4	0.093655589	0.08679427
655	Hereford & Worcester	Midlands	Hereford & Worcester	High	368455	252017	2597	449	355	36	255	3	2009	01/03/2009	1	571	7550	0.075629139	NA	NA	NA	530	5930	0.089376054	0.101408451	aft	4	0.093655589	0.08679427
656	Hereford & Worcester	Midlands	Hereford & Worcester	High	368455	252017	2594	444	368	31	218	4	2009	01/04/2009	2	441	7523	0.058620231	NA	NA	NA	403	6020	0.066943522	0.08423913	aft	4	0.093655589	0.082948908
657	Hereford & Worcester	Midlands	Hereford & Worcester	High	368455	252017	2596	405	316	28	207	5	2009	01/05/2009	2	359	6019	0.059644459	NA	NA	NA	330	4847	0.068083351	0.088607595	aft	4	0.093655589	0.082948908
658	Hereford & Worcester	Midlands	Hereford & Worcester	High	368455	252017	2598	382	250	19	158	6	2009	01/06/2009	2	367	4610	0.079609544	NA	NA	NA	339	3719	0.091153536	0.076	aft	4	0.093655589	0.082948908
659	Hereford & Worcester	Midlands	Hereford & Worcester	High	368455	252017	2559	347	243	14	141	7	2009	01/07/2009	3	294	4888	0.0601473	NA	NA	NA	274	3955	0.069279393	0.057613169	aft	4	0.093655589	0.061474979
660	Hereford & Worcester	Midlands	Hereford & Worcester	High	368455	252017	2557	331	185	12	134	8	2009	01/08/2009	3	213	3953	0.053883127	NA	NA	NA	188	3187	0.058989645	0.064864865	aft	4	0.093655589	0.061474979
661	Hereford & Worcester	Midlands	Hereford & Worcester	High	368455	252017	2550	320	226	14	165	9	2009	01/09/2009	3	305	4413	0.069113981	NA	NA	NA	291	3452	0.084298957	0.061946903	aft	4	0.093655589	0.061474979
662	Hereford & Worcester	Midlands	Hereford & Worcester	High	368455	252017	2557	327	346	33	262	10	2009	01/10/2009	4	333	6271	0.053101579	NA	NA	NA	317	5039	0.062909307	0.095375723	aft	4	0.093655589	0.104745785
663	Hereford & Worcester	Midlands	Hereford & Worcester	High	368455	252017	2544	352	381	49	288	11	2009	01/11/2009	4	454	6139	0.073953413	NA	NA	NA	431	4697	0.091760698	0.128608924	aft	4	0.093655589	0.104745785
664	Hereford & Worcester	Midlands	Hereford & Worcester	High	368455	252017	2529	347	277	25	197	12	2009	01/12/2009	4	290	5764	0.050312283	NA	NA	NA	271	4129	0.065633325	0.090252708	aft	4	0.093655589	0.104745785
665	Hereford & Worcester	Midlands	Hereford & Worcester	High	368455	252017	2524	364	336	44	232	1	2010	01/01/2010	1	432	6851	0.063056488	NA	NA	NA	393	5027	0.07817784	0.130952381	aft	4	0.093655589	0.113061465
666	Hereford & Worcester	Midlands	Hereford & Worcester	High	368455	252017	2489	363	370	41	261	2	2010	01/02/2010	1	440	8114	0.054227262	NA	NA	NA	397	5860	0.06774744	0.110810811	aft	4	0.093655589	0.113061465
667	Hereford & Worcester	Midlands	Hereford & Worcester	High	368455	252017	2474	344	349	34	267	3	2010	01/03/2010	1	525	8120	0.064655172	NA	NA	NA	481	6108	0.078749181	0.097421203	aft	4	0.093655589	0.113061465
668	Hereford & Worcester	Midlands	Hereford & Worcester	High	368455	252017	2474	337	409	32	275	4	2010	01/04/2010	2	429	8834	0.048562373	NA	NA	NA	386	6780	0.056932153	0.078239609	aft	4	0.093655589	0.098729584
669	Hereford & Worcester	Midlands	Hereford & Worcester	High	368455	252017	2481	323	278	26	188	5	2010	01/05/2010	2	387	5833	0.066346648	NA	NA	NA	343	4409	0.077795418	0.09352518	aft	4	0.093655589	0.098729584
670	Hereford & Worcester	Midlands	Hereford & Worcester	High	368455	252017	2465	317	217	27	134	6	2010	01/06/2010	2	391	4059	0.096329145	NA	NA	NA	352	3137	0.112209117	0.124423963	aft	4	0.093655589	0.098729584
671	Hereford & Worcester	Midlands	Hereford & Worcester	High	368455	252017	2446	303	261	22	165	7	2010	01/07/2010	3	247	5086	0.048564687	NA	NA	NA	224	4079	0.05491542	0.084291188	aft	4	0.093655589	0.095269521
672	Hereford & Worcester	Midlands	Hereford & Worcester	High	368455	252017	2436	284	227	18	142	8	2010	01/08/2010	3	288	3957	0.072782411	NA	NA	NA	266	3117	0.085338466	0.079295154	aft	4	0.093655589	0.095269521
673	Hereford & Worcester	Midlands	Hereford & Worcester	High	368455	252017	2439	288	270	33	197	9	2010	01/09/2010	3	358	4938	0.072498987	NA	NA	NA	330	3958	0.083375442	0.122222222	aft	4	0.093655589	0.095269521
674	Hereford & Worcester	Midlands	Hereford & Worcester	High	368455	252017	2443	285	353	33	265	10	2010	01/10/2010	4	404	6243	0.064712478	NA	NA	NA	386	4907	0.078663134	0.093484419	aft	4	0.093655589	0.104985769
675	Hereford & Worcester	Midlands	Hereford & Worcester	High	368455	252017	2412	302	337	44	258	11	2010	01/11/2010	4	524	6664	0.078631453	NA	NA	NA	487	4812	0.10120532	0.130563798	aft	4	0.093655589	0.104985769
676	Hereford & Worcester	Midlands	Hereford & Worcester	High	368455	252017	2364	302	286	26	207	12	2010	01/12/2010	4	291	5772	0.0504158	NA	NA	NA	268	4045	0.066254635	0.090909091	aft	4	0.093655589	0.104985769
677	Hereford & Worcester	Midlands	Hereford & Worcester	High	368455	252017	2363	320	340	37	239	1	2011	01/01/2011	1	537	7830	0.068582375	NA	NA	NA	499	5745	0.086858138	0.108823529	aft	4	0.093655589	0.090175485
678	Hereford & Worcester	Midlands	Hereford & Worcester	High	368455	252017	2361	318	331	31	235	2	2011	01/02/2011	1	464	7910	0.058659924	NA	NA	NA	427	5790	0.073747841	0.093655589	aft	4	0.093655589	0.090175485
679	Hereford & Worcester	Midlands	Hereford & Worcester	High	368455	252017	2362	301	338	23	245	3	2011	01/03/2011	1	509	8614	0.059089854	NA	NA	NA	465	6470	0.07187017	0.068047337	aft	4	0.093655589	0.090175485
680	Hereford & Worcester	Midlands	Hereford & Worcester	High	368455	252017	2357	299	309	20	196	4	2011	01/04/2011	2	396	7034	0.056297981	NA	NA	NA	360	5451	0.066042928	0.064724919	aft	4	0.093655589	0.087474785
681	Hereford & Worcester	Midlands	Hereford & Worcester	High	368455	252017	2348	298	318	28	224	5	2011	01/05/2011	2	466	6141	0.075883407	NA	NA	NA	435	4887	0.089011664	0.088050314	aft	4	0.093655589	0.087474785
682	Hereford & Worcester	Midlands	Hereford & Worcester	High	368455	252017	2277	303	228	25	150	6	2011	01/06/2011	2	347	4675	0.074224599	NA	NA	NA	313	3762	0.083200425	0.109649123	aft	4	0.093655589	0.087474785
683	Hereford & Worcester	Midlands	Hereford & Worcester	High	368455	252017	2279	285	253	28	164	7	2011	01/07/2011	3	298	4656	0.064003436	NA	NA	NA	268	3747	0.071523886	0.110671937	aft	4	0.093655589	0.091881864
684	Hereford & Worcester	Midlands	Hereford & Worcester	High	368455	252017	2277	289	219	24	154	8	2011	01/08/2011	3	294	4231	0.069487119	NA	NA	NA	273	3447	0.079199304	0.109589041	aft	4	0.093655589	0.091881864
685	Hereford & Worcester	Midlands	Hereford & Worcester	High	368455	252017	2271	287	325	18	227	9	2011	01/09/2011	3	251	5898	0.042556799	NA	NA	NA	235	4949	0.04748434	0.055384615	aft	4	0.093655589	0.091881864
686	Hereford & Worcester	Midlands	Hereford & Worcester	High	368455	252017	2274	319	332	54	256	10	2011	01/10/2011	4	411	6009	0.068397404	NA	NA	NA	380	4977	0.076351216	0.162650602	aft	4	0.093655589	0.141149691
687	Hereford & Worcester	Midlands	Hereford & Worcester	High	368455	252017	2273	335	349	51	280	11	2011	01/11/2011	4	481	6564	0.073278489	NA	NA	NA	443	5098	0.086896822	0.146131805	aft	4	0.093655589	0.141149691
688	Hereford & Worcester	Midlands	Hereford & Worcester	High	368455	252017	2274	364	375	43	259	12	2011	01/12/2011	4	437	7094	0.061601353	NA	NA	NA	414	5321	0.077804924	0.114666667	aft	4	0.093655589	0.141149691
689	Hereford & Worcester	Midlands	Hereford & Worcester	High	368455	252017	2275	386	415	55	310	1	2012	01/01/2012	1	477	8195	0.058206223	NA	NA	NA	426	6119	0.069619219	0.13253012	aft	4	0.093655589	0.096576224
690	Hereford & Worcester	Midlands	Hereford & Worcester	High	368455	252017	2277	385	434	31	299	2	2012	01/02/2012	1	451	9059	0.049784744	NA	NA	NA	422	6697	0.06301329	0.071428571	aft	4	0.093655589	0.096576224
691	Hereford & Worcester	Midlands	Hereford & Worcester	High	368455	252017	2163	384	513	44	387	3	2012	01/03/2012	1	587	11719	0.050089598	NA	NA	NA	550	8938	0.061535019	0.085769981	aft	4	0.093655589	0.096576224
692	Hereford & Worcester	Midlands	Hereford & Worcester	High	368455	252017	2165	356	459	24	332	4	2012	01/04/2012	2	401	7892	0.050810948	NA	NA	NA	373	6354	0.058703179	0.052287582	aft	4	0.093655589	0.077917031
693	Hereford & Worcester	Midlands	Hereford & Worcester	High	368455	252017	2160	354	463	40	349	5	2012	01/05/2012	2	445	7306	0.060908842	NA	NA	NA	403	5812	0.069339298	0.086393089	aft	4	0.093655589	0.077917031
694	Hereford & Worcester	Midlands	Hereford & Worcester	High	368455	252017	2159	348	284	27	188	6	2012	01/06/2012	2	321	5429	0.059126911	NA	NA	NA	290	4435	0.065388952	0.095070423	aft	4	0.093655589	0.077917031
695	Hereford & Worcester	Midlands	Hereford & Worcester	High	368455	252017	2157	332	291	22	191	7	2012	01/07/2012	3	312	5068	0.061562747	NA	NA	NA	288	4148	0.069431051	0.075601375	aft	5	0.08005168	0.084361363
696	Hereford & Worcester	Midlands	Hereford & Worcester	High	368455	252017	2158	328	301	28	225	8	2012	01/08/2012	3	352	5422	0.064920693	NA	NA	NA	328	4537	0.072294468	0.093023256	aft	5	0.08005168	0.084361363
697	Hereford & Worcester	Midlands	Hereford & Worcester	High	368455	252017	2158	334	296	25	230	9	2012	01/09/2012	3	361	5880	0.061394558	NA	NA	NA	332	4896	0.067810458	0.084459459	aft	5	0.08005168	0.084361363
698	Hereford & Worcester	Midlands	Hereford & Worcester	High	368455	252017	2165	339	377	37	289	10	2012	01/10/2012	4	438	6818	0.064241713	NA	NA	NA	403	5630	0.071580817	0.098143236	aft	5	0.08005168	0.094790614
699	Hereford & Worcester	Midlands	Hereford & Worcester	High	368455	252017	2166	354	501	44	397	11	2012	01/11/2012	4	544	9065	0.060011031	NA	NA	NA	515	7232	0.071211283	0.087824351	aft	5	0.08005168	0.094790614
700	Hereford & Worcester	Midlands	Hereford & Worcester	High	368455	252017	2164	373	376	37	293	12	2012	01/12/2012	4	393	6735	0.058351893	NA	NA	NA	361	5042	0.071598572	0.098404255	aft	5	0.08005168	0.094790614
701	Hereford & Worcester	Midlands	Hereford & Worcester	High	368455	252017	2158	378	472	38	348	1	2013	01/01/2013	1	492	8753	0.0562093	NA	NA	NA	450	6607	0.068109581	0.080508475	aft	5	0.08005168	0.078228636
702	Hereford & Worcester	Midlands	Hereford & Worcester	High	368455	252017	2155	367	405	30	293	2	2013	01/02/2013	1	401	9005	0.044530816	NA	NA	NA	370	6853	0.053990953	0.074074074	aft	5	0.08005168	0.078228636
703	Hereford & Worcester	Midlands	Hereford & Worcester	High	368455	252017	2154	360	387	31	284	3	2013	01/03/2013	1	485	9255	0.052404106	NA	NA	NA	443	7136	0.062079596	0.080103359	aft	5	0.08005168	0.078228636
704	Hereford & Worcester	Midlands	Hereford & Worcester	High	368455	252017	2161	343	409	28	285	4	2013	01/04/2013	2	424	8084	0.052449283	NA	NA	NA	376	6271	0.059958539	0.068459658	aft	5	0.08005168	0.07505724
705	Hereford & Worcester	Midlands	Hereford & Worcester	High	368455	252017	2163	326	360	27	255	5	2013	01/05/2013	2	402	7358	0.054634412	NA	NA	NA	371	5800	0.063965517	0.075	aft	5	0.08005168	0.07505724
706	Hereford & Worcester	Midlands	Hereford & Worcester	High	368455	252017	2167	315	257	21	173	6	2013	01/06/2013	2	321	5087	0.063102025	NA	NA	NA	274	4027	0.068040725	0.081712062	aft	5	0.08005168	0.07505724
707	Hereford & Worcester	Midlands	Hereford & Worcester	High	368455	252017	2164	311	270	22	193	7	2013	01/07/2013	3	271	5080	0.053346457	NA	NA	NA	246	3900	0.063076923	0.081481481	aft	5	0.08005168	0.082595703
708	Hereford & Worcester	Midlands	Hereford & Worcester	High	368455	252017	2171	299	302	22	207	8	2013	01/08/2013	3	327	5546	0.058961414	NA	NA	NA	297	4441	0.06687683	0.072847682	aft	5	0.08005168	0.082595703
709	Hereford & Worcester	Midlands	Hereford & Worcester	High	368455	252017	2182	295	321	30	242	9	2013	01/09/2013	3	349	5980	0.058361204	NA	NA	NA	313	4784	0.065426421	0.093457944	aft	5	0.08005168	0.082595703
710	Hereford & Worcester	Midlands	Hereford & Worcester	High	368455	252017	2180	302	339	36	269	10	2013	01/10/2013	4	471	7266	0.064822461	NA	NA	NA	441	5671	0.077764063	0.10619469	aft	5	0.08005168	0.102226333
711	Hereford & Worcester	Midlands	Hereford & Worcester	High	368455	252017	2181	321	435	42	352	11	2013	01/11/2013	4	501	8581	0.058384804	NA	NA	NA	456	6381	0.071462153	0.096551724	aft	5	0.08005168	0.102226333
712	Hereford & Worcester	Midlands	Hereford & Worcester	High	368455	252017	2173	324	356	37	289	12	2013	01/12/2013	4	351	6837	0.051338306	NA	NA	NA	320	4876	0.065627564	0.103932584	aft	5	0.08005168	0.102226333
713	Hereford & Worcester	Midlands	Hereford & Worcester	High	368455	252017	2167	317	452	31	320	1	2014	01/01/2014	1	532	9690	0.054901961	NA	NA	NA	477	7010	0.068045649	0.068584071	aft	5	0.08005168	0.064550691
714	Hereford & Worcester	Midlands	Hereford & Worcester	High	368455	252017	2171	309	364	23	269	2	2014	01/02/2014	1	428	9047	0.0473085	NA	NA	NA	364	6487	0.056112224	0.063186813	aft	5	0.08005168	0.064550691
715	Hereford & Worcester	Midlands	Hereford & Worcester	High	368455	252017	2163	299	404	25	321	3	2014	01/03/2014	1	434	9577	0.045316905	NA	NA	NA	357	6822	0.052330695	0.061881188	aft	5	0.08005168	0.064550691
716	Hereford & Worcester	Midlands	Hereford & Worcester	High	368455	252017	2161	274	394	22	300	4	2014	01/04/2014	2	360	8079	0.04455997	NA	NA	NA	313	5959	0.052525592	0.055837563	aft	5	0.08005168	0.049831088
717	Hereford & Worcester	Midlands	Hereford & Worcester	High	368455	252017	2164	260	407	18	319	5	2014	01/05/2014	2	373	8299	0.044945174	NA	NA	NA	320	6096	0.052493438	0.044226044	aft	5	0.08005168	0.049831088
718	Hereford & Worcester	Midlands	Hereford & Worcester	High	368455	252017	2158	242	263	13	208	6	2014	01/06/2014	2	267	5717	0.046702816	NA	NA	NA	236	4312	0.054730983	0.049429658	aft	5	0.08005168	0.049831088
719	Hereford & Worcester	Midlands	Hereford & Worcester	High	368455	252017	2120	230	293	25	218	7	2014	01/07/2014	3	324	5726	0.056584003	NA	NA	NA	300	4381	0.068477517	0.085324232	aft	5	0.08005168	0.092805047
720	Hereford & Worcester	Midlands	Hereford & Worcester	High	368455	252017	2104	227	250	21	194	8	2014	01/08/2014	3	296	5378	0.055039048	NA	NA	NA	273	4213	0.06479943	0.084	aft	5	0.08005168	0.092805047
721	Hereford & Worcester	Midlands	Hereford & Worcester	High	368455	252017	2090	229	275	30	226	9	2014	01/09/2014	3	361	6095	0.059228876	NA	NA	NA	316	4715	0.067020148	0.109090909	aft	5	0.08005168	0.092805047
722	Hereford & Worcester	Midlands	Hereford & Worcester	High	368455	252017	2087	241	347	32	275	10	2014	01/10/2014	4	473	8141	0.05810097	NA	NA	NA	446	6298	0.070816132	0.09221902	aft	5	0.08005168	0.095334289
723	Hereford & Worcester	Midlands	Hereford & Worcester	High	368455	252017	2088	260	434	35	365	11	2014	01/11/2014	4	499	8509	0.058643789	NA	NA	NA	467	6152	0.075910273	0.080645161	aft	5	0.08005168	0.095334289
724	Hereford & Worcester	Midlands	Hereford & Worcester	High	368455	252017	2086	276	274	31	236	12	2014	01/12/2014	4	362	6872	0.052677532	NA	NA	NA	334	4698	0.071094083	0.113138686	aft	5	0.08005168	0.095334289
725	Hereford & Worcester	Midlands	Hereford & Worcester	High	368455	252017	2038	288	443	34	336	1	2015	01/01/2015	1	491	9917	0.049510941	NA	NA	NA	431	7000	0.061571429	0.076749436	aft	5	0.08005168	0.071200134
726	Hereford & Worcester	Midlands	Hereford & Worcester	High	368455	252017	2036	287	442	29	346	2	2015	01/02/2015	1	440	9333	0.047144541	NA	NA	NA	386	6725	0.05739777	0.06561086	aft	5	0.08005168	0.071200134
727	Hereford & Worcester	Midlands	Hereford & Worcester	High	368455	252017	2041	281	379	27	307	3	2015	01/03/2015	1	457	9457	0.048323993	NA	NA	NA	400	6815	0.058694057	0.071240106	aft	5	0.08005168	0.071200134
728	Hereford & Worcester	Midlands	Hereford & Worcester	High	368455	252017	2047	271	425	34	314	4	2015	01/04/2015	2	410	9334	0.043925434	NA	NA	NA	361	7008	0.051512557	0.08	aft	5	0.08005168	0.079256202
729	Hereford & Worcester	Midlands	Hereford & Worcester	High	368455	252017	2028	249	319	22	242	5	2015	01/05/2015	2	334	6695	0.049887976	NA	NA	NA	289	4940	0.058502024	0.068965517	aft	5	0.08005168	0.079256202
730	Hereford & Worcester	Midlands	Hereford & Worcester	High	368455	252017	2029	242	259	23	189	6	2015	01/06/2015	2	311	5837	0.053280795	NA	NA	NA	274	4339	0.063148191	0.088803089	aft	5	0.08005168	0.079256202
731	Hereford & Worcester	Midlands	Hereford & Worcester	High	368455	252017	2038	237	297	24	217	7	2015	01/07/2015	3	381	6826	0.055815998	NA	NA	NA	331	5174	0.063973715	0.080808081	aft	5	0.08005168	0.064808764
732	Hereford & Worcester	Midlands	Hereford & Worcester	High	368455	252017	2035	233	313	16	243	8	2015	01/08/2015	3	319	5737	0.055603974	NA	NA	NA	295	4469	0.066010293	0.051118211	aft	5	0.08005168	0.064808764
733	Hereford & Worcester	Midlands	Hereford & Worcester	High	368455	252017	2033	217	272	17	219	9	2015	01/09/2015	3	322	6222	0.051751848	NA	NA	NA	280	4890	0.057259714	0.0625	aft	5	0.08005168	0.064808764
734	Hereford & Worcester	Midlands	Hereford & Worcester	High	368455	252017	2021	228	404	36	327	10	2015	01/10/2015	4	498	8646	0.05759889	NA	NA	NA	460	6681	0.068851968	0.089108911	aft	5	0.08005168	0.095640018
735	Hereford & Worcester	Midlands	Hereford & Worcester	High	368455	252017	2028	243	319	34	270	11	2015	01/11/2015	4	482	7605	0.063379356	NA	NA	NA	426	5398	0.078918118	0.106583072	aft	5	0.08005168	0.095640018
736	Hereford & Worcester	Midlands	Hereford & Worcester	High	368455	252017	2023	248	285	26	228	12	2015	01/12/2015	4	393	6600	0.059545455	NA	NA	NA	360	4598	0.078294911	0.09122807	aft	5	0.08005168	0.095640018
737	Hereford & Worcester	Midlands	Hereford & Worcester	High	368455	252017	2019	262	338	34	241	1	2016	01/01/2016	1	464	8722	0.053198808	NA	NA	NA	392	6141	0.063833252	0.100591716	aft	5	0.08005168	0.083207061
738	Hereford & Worcester	Midlands	Hereford & Worcester	High	368455	252017	2020	262	326	24	256	2	2016	01/02/2016	1	446	8134	0.054831571	NA	NA	NA	385	5816	0.066196699	0.073619632	aft	5	0.08005168	0.083207061
739	Hereford & Worcester	Midlands	Hereford & Worcester	High	368455	252017	2015	260	305	23	247	3	2016	01/03/2016	1	375	7519	0.049873653	NA	NA	NA	325	5426	0.059896793	0.075409836	aft	5	0.08005168	0.083207061
740	Hereford & Worcester	Midlands	Hereford & Worcester	High	368455	252017	2018	243	396	25	289	4	2016	01/04/2016	2	425	9815	0.04330107	NA	NA	NA	364	7297	0.049883514	0.063131313	aft	5	0.08005168	0.061459736
741	Hereford & Worcester	Midlands	Hereford & Worcester	High	368455	252017	2021	244	237	14	184	5	2016	01/05/2016	2	314	5963	0.052658058	NA	NA	NA	259	4336	0.059732472	0.05907173	aft	5	0.08005168	0.061459736
742	Hereford & Worcester	Midlands	Hereford & Worcester	High	368455	252017	2014	224	193	12	128	6	2016	01/06/2016	2	274	4825	0.056787565	NA	NA	NA	230	3676	0.062568009	0.062176166	aft	5	0.08005168	0.061459736
743	Hereford & Worcester	Midlands	Hereford & Worcester	High	368455	252017	2008	214	241	19	159	7	2016	01/07/2016	3	288	4963	0.058029418	NA	NA	NA	260	3913	0.066445183	0.078838174	aft	5	0.08005168	0.070809222
744	Hereford & Worcester	Midlands	Hereford & Worcester	High	368455	252017	2010	211	223	14	179	8	2016	01/08/2016	3	267	4994	0.053464157	NA	NA	NA	245	3925	0.062420382	0.062780269	aft	5	0.08005168	0.070809222
745	Leicester	Midlands	Leicester	Edge	464437	308189	1951	12	32	1	32	1	1996	01/01/1996	1	120	4141	0.028978508	NA	NA	NA	NA	NA	NA	0.03125	pre	1	0	0.037617925
746	Leicester	Midlands	Leicester	Edge	464437	308189	1919	13	40	1	40	2	1996	01/02/1996	1	108	4959	0.021778584	NA	NA	NA	NA	NA	NA	0.025	pre	1	0	0.037617925
747	Leicester	Midlands	Leicester	Edge	464437	308189	1897	16	53	3	52	3	1996	01/03/1996	1	133	5077	0.026196573	NA	NA	NA	NA	NA	NA	0.056603774	pre	1	0	0.037617925
748	Leicester	Midlands	Leicester	Edge	464437	308189	1895	17	43	2	42	4	1996	01/04/1996	2	114	3582	0.031825796	NA	NA	NA	NA	NA	NA	0.046511628	pre	1	0	0.015503876
749	Leicester	Midlands	Leicester	Edge	464437	308189	1890	13	29	0	29	5	1996	01/05/1996	2	90	3322	0.027092113	NA	NA	NA	NA	NA	NA	0	pre	1	0	0.015503876
750	Leicester	Midlands	Leicester	Edge	464437	308189	1888	11	22	0	22	6	1996	01/06/1996	2	74	2016	0.036706349	NA	NA	NA	NA	NA	NA	0	pre	1	0	0.015503876
751	Leicester	Midlands	Leicester	Edge	464437	308189	1873	10	9	0	9	7	1996	01/07/1996	3	82	1663	0.049308479	NA	NA	NA	NA	NA	NA	0	pre	1	0	0
752	Leicester	Midlands	Leicester	Edge	464437	308189	1856	10	6	0	6	8	1996	01/08/1996	3	52	1723	0.030179919	NA	NA	NA	NA	NA	NA	0	pre	1	0	0
753	Leicester	Midlands	Leicester	Edge	464437	308189	1846	2	12	0	12	9	1996	01/09/1996	3	63	1635	0.03853211	NA	NA	NA	NA	NA	NA	0	pre	1	0	0
754	Leicester	Midlands	Leicester	Edge	464437	308189	1827	0	25	0	25	10	1996	01/10/1996	4	70	2247	0.031152648	NA	NA	NA	NA	NA	NA	0	pre	1	0	0.041055718
755	Leicester	Midlands	Leicester	Edge	464437	308189	1810	1	31	1	31	11	1996	01/11/1996	4	91	3170	0.028706625	NA	NA	NA	NA	NA	NA	0.032258065	pre	1	0	0.041055718
756	Leicester	Midlands	Leicester	Edge	464437	308189	1808	2	11	1	11	12	1996	01/12/1996	4	77	2707	0.028444773	NA	NA	NA	NA	NA	NA	0.090909091	pre	1	0	0.041055718
757	Leicester	Midlands	Leicester	Edge	464437	308189	1802	1	28	0	27	1	1997	01/01/1997	1	106	3857	0.027482499	NA	NA	NA	NA	NA	NA	0	pre	1	0	0.015873016
758	Leicester	Midlands	Leicester	Edge	464437	308189	1797	1	29	0	29	2	1997	01/02/1997	1	94	4033	0.023307711	NA	NA	NA	NA	NA	NA	0	pre	1	0	0.015873016
759	Leicester	Midlands	Leicester	Edge	464437	308189	1794	2	21	1	21	3	1997	01/03/1997	1	95	3782	0.025118985	NA	NA	NA	NA	NA	NA	0.047619048	pre	1	0	0.015873016
760	Leicester	Midlands	Leicester	Edge	464437	308189	1789	3	10	1	10	4	1997	01/04/1997	2	159	3502	0.045402627	NA	NA	NA	NA	NA	NA	0.1	pre	1	0	0.033333333
761	Leicester	Midlands	Leicester	Edge	464437	308189	1787	3	19	0	18	5	1997	01/05/1997	2	94	3010	0.031229236	NA	NA	NA	NA	NA	NA	0	pre	1	0	0.033333333
762	Leicester	Midlands	Leicester	Edge	464437	308189	1776	0	18	0	17	6	1997	01/06/1997	2	106	2176	0.048713235	NA	NA	NA	NA	NA	NA	0	pre	1	0	0.033333333
763	Leicester	Midlands	Leicester	Edge	464437	308189	1772	1	6	1	6	7	1997	01/07/1997	3	78	1864	0.041845494	NA	NA	NA	NA	NA	NA	0.166666667	pre	1	0	0.055555556
764	Leicester	Midlands	Leicester	Edge	464437	308189	1767	1	12	0	12	8	1997	01/08/1997	3	63	1586	0.039722573	NA	NA	NA	NA	NA	NA	0	pre	1	0	0.055555556
765	Leicester	Midlands	Leicester	Edge	464437	308189	1762	1	9	0	9	9	1997	01/09/1997	3	106	1749	0.060606061	NA	NA	NA	NA	NA	NA	0	pre	1	0	0.055555556
766	Leicester	Midlands	Leicester	Edge	464437	308189	1748	0	12	0	11	10	1997	01/10/1997	4	86	2530	0.033992095	NA	NA	NA	NA	NA	NA	0	pre	1	0	0
767	Leicester	Midlands	Leicester	Edge	464437	308189	1744	0	19	0	19	11	1997	01/11/1997	4	112	2986	0.037508372	NA	NA	NA	NA	NA	NA	0	pre	1	0	0
768	Leicester	Midlands	Leicester	Edge	464437	308189	1743	0	15	0	15	12	1997	01/12/1997	4	91	2902	0.031357684	NA	NA	NA	NA	NA	NA	0	pre	1	0	0
769	Leicester	Midlands	Leicester	Edge	464437	308189	1738	0	22	0	22	1	1998	01/01/1998	1	143	4126	0.034658265	NA	NA	NA	NA	NA	NA	0	pre	1	0	0.023237179
770	Leicester	Midlands	Leicester	Edge	464437	308189	1734	1	32	1	32	2	1998	01/02/1998	1	145	4354	0.03330271	NA	NA	NA	NA	NA	NA	0.03125	pre	1	0	0.023237179
771	Leicester	Midlands	Leicester	Edge	464437	308189	1727	2	26	1	26	3	1998	01/03/1998	1	175	4126	0.04241396	NA	NA	NA	NA	NA	NA	0.038461538	pre	1	0	0.023237179
772	Leicester	Midlands	Leicester	Edge	464437	308189	1707	1	20	0	19	4	1998	01/04/1998	2	138	3688	0.037418655	NA	NA	NA	NA	NA	NA	0	pre	1	0	0
773	Leicester	Midlands	Leicester	Edge	464437	308189	1696	1	22	0	22	5	1998	01/05/1998	2	122	3005	0.040599002	NA	NA	NA	NA	NA	NA	0	pre	1	0	0
774	Leicester	Midlands	Leicester	Edge	464437	308189	1664	0	23	0	23	6	1998	01/06/1998	2	141	2309	0.061065396	NA	NA	NA	NA	NA	NA	0	pre	1	0	0
775	Leicester	Midlands	Leicester	Edge	464437	308189	1657	0	9	0	9	7	1998	01/07/1998	3	106	2295	0.046187364	NA	NA	NA	NA	NA	NA	0	pre	1	0	0
776	Leicester	Midlands	Leicester	Edge	464437	308189	1651	0	11	0	11	8	1998	01/08/1998	3	100	1658	0.060313631	NA	NA	NA	NA	NA	NA	0	pre	1	0	0
777	Leicester	Midlands	Leicester	Edge	464437	308189	1650	0	13	0	13	9	1998	01/09/1998	3	94	1702	0.055229142	NA	NA	NA	NA	NA	NA	0	pre	1	0	0
778	Leicester	Midlands	Leicester	Edge	464437	308189	1646	0	22	0	22	10	1998	01/10/1998	4	111	2888	0.038434903	NA	NA	NA	NA	NA	NA	0	pre	1	0	0
779	Leicester	Midlands	Leicester	Edge	464437	308189	1639	0	35	0	35	11	1998	01/11/1998	4	131	3516	0.037258248	NA	NA	NA	NA	NA	NA	0	pre	1	0	0
780	Leicester	Midlands	Leicester	Edge	464437	308189	1618	0	28	0	28	12	1998	01/12/1998	4	101	3290	0.030699088	NA	NA	NA	NA	NA	NA	0	pre	1	0	0
781	Leicester	Midlands	Leicester	Edge	464437	308189	1615	0	35	0	35	1	1999	01/01/1999	1	139	4445	0.031271091	NA	NA	NA	NA	NA	NA	0	pre	1	0	0.008130081
782	Leicester	Midlands	Leicester	Edge	464437	308189	1609	0	53	0	53	2	1999	01/02/1999	1	186	4785	0.038871473	NA	NA	NA	NA	NA	NA	0	pre	1	0	0.008130081
783	Leicester	Midlands	Leicester	Edge	464437	308189	1603	1	41	1	41	3	1999	01/03/1999	1	220	4748	0.046335299	NA	NA	NA	NA	NA	NA	0.024390244	pre	1	0	0.008130081
784	Leicester	Midlands	Leicester	Edge	464437	308189	1607	2	47	1	47	4	1999	01/04/1999	2	165	4878	0.033825338	NA	NA	NA	NA	NA	NA	0.021276596	pre	1	0	0.025610717
785	Leicester	Midlands	Leicester	Edge	464437	308189	1605	2	25	0	25	5	1999	01/05/1999	2	147	3314	0.044357272	NA	NA	NA	NA	NA	NA	0	pre	1	0	0.025610717
786	Leicester	Midlands	Leicester	Edge	464437	308189	1603	3	18	1	18	6	1999	01/06/1999	2	136	2311	0.058848983	NA	NA	NA	NA	NA	NA	0.055555556	pre	1	0	0.025610717
787	Leicester	Midlands	Leicester	Edge	464437	308189	1600	2	24	0	22	7	1999	01/07/1999	3	108	2827	0.038203042	NA	NA	NA	NA	NA	NA	0	pre	1	0	0
788	Leicester	Midlands	Leicester	Edge	464437	308189	1595	2	8	0	8	8	1999	01/08/1999	3	86	1873	0.045915643	NA	NA	NA	NA	NA	NA	0	pre	1	0	0
789	Leicester	Midlands	Leicester	Edge	464437	308189	1585	1	13	0	13	9	1999	01/09/1999	3	87	2147	0.040521658	NA	NA	NA	NA	NA	NA	0	pre	1	0	0
790	Leicester	Midlands	Leicester	Edge	464437	308189	1581	0	30	0	30	10	1999	01/10/1999	4	96	2705	0.035489834	NA	NA	NA	NA	NA	NA	0	pre	1	0	0
791	Leicester	Midlands	Leicester	Edge	464437	308189	1574	0	52	0	52	11	1999	01/11/1999	4	177	3606	0.049084859	NA	NA	NA	NA	NA	NA	0	pre	1	0	0
792	Leicester	Midlands	Leicester	Edge	464437	308189	1565	0	40	0	40	12	1999	01/12/1999	4	113	3652	0.03094195	NA	NA	NA	NA	NA	NA	0	pre	1	0	0
793	Leicester	Midlands	Leicester	Edge	464437	308189	1565	1	35	1	35	1	2000	01/01/2000	1	197	4295	0.045867288	NA	NA	NA	NA	NA	NA	0.028571429	pre	1	0	0.00952381
794	Leicester	Midlands	Leicester	Edge	464437	308189	1560	1	39	0	39	2	2000	01/02/2000	1	199	4911	0.040521279	NA	NA	NA	NA	NA	NA	0	pre	1	0	0.00952381
795	Leicester	Midlands	Leicester	Edge	464437	308189	1558	1	44	0	43	3	2000	01/03/2000	1	175	5649	0.030978934	NA	NA	NA	NA	NA	NA	0	pre	2	0.016411084	0.00952381
796	Leicester	Midlands	Leicester	Edge	464437	308189	1552	0	21	0	21	4	2000	01/04/2000	2	141	3814	0.036969061	NA	NA	NA	NA	NA	NA	0	pre	2	0.016411084	0
797	Leicester	Midlands	Leicester	Edge	464437	308189	1553	0	21	0	21	5	2000	01/05/2000	2	138	3509	0.039327444	NA	NA	NA	NA	NA	NA	0	pre	2	0.016411084	0
798	Leicester	Midlands	Leicester	Edge	464437	308189	1550	0	18	0	18	6	2000	01/06/2000	2	121	2870	0.042160279	NA	NA	NA	NA	NA	NA	0	pre	2	0.016411084	0
799	Leicester	Midlands	Leicester	Edge	464437	308189	1551	1	20	1	20	7	2000	01/07/2000	3	104	2186	0.04757548	NA	NA	NA	NA	NA	NA	0.05	pre	2	0.016411084	0.016666667
800	Leicester	Midlands	Leicester	Edge	464437	308189	1549	1	13	0	13	8	2000	01/08/2000	3	110	2098	0.052430887	NA	NA	NA	NA	NA	NA	0	pre	2	0.016411084	0.016666667
801	Leicester	Midlands	Leicester	Edge	464437	308189	1548	1	16	0	16	9	2000	01/09/2000	3	113	2215	0.051015801	NA	NA	NA	NA	NA	NA	0	pre	2	0.016411084	0.016666667
802	Leicester	Midlands	Leicester	Edge	464437	308189	1547	1	15	0	15	10	2000	01/10/2000	4	132	2240	0.058928571	NA	NA	NA	NA	NA	NA	0	pre	2	0.016411084	0.018518519
803	Leicester	Midlands	Leicester	Edge	464437	308189	1542	1	19	0	19	11	2000	01/11/2000	4	159	3648	0.043585526	NA	NA	NA	NA	NA	NA	0	pre	2	0.016411084	0.018518519
804	Leicester	Midlands	Leicester	Edge	464437	308189	1538	2	18	1	17	12	2000	01/12/2000	4	146	3161	0.046187915	NA	NA	NA	NA	NA	NA	0.055555556	pre	2	0.016411084	0.018518519
805	Leicester	Midlands	Leicester	Edge	464437	308189	1538	2	21	0	21	1	2001	01/01/2001	1	207	3786	0.054675119	NA	NA	NA	NA	NA	NA	0	int	2	0.016411084	0
806	Leicester	Midlands	Leicester	Edge	464437	308189	1524	2	39	0	39	2	2001	01/02/2001	1	143	4335	0.032987313	NA	NA	NA	NA	NA	NA	0	int	2	0.016411084	0
807	Leicester	Midlands	Leicester	Edge	464437	308189	1524	1	9	0	8	3	2001	01/03/2001	1	15	601	0.024958403	NA	NA	NA	NA	NA	NA	0	int	2	0.016411084	0
808	Leicester	Midlands	Leicester	Edge	464437	308189	1526	1	6	0	6	4	2001	01/04/2001	2	35	386	0.090673575	NA	NA	NA	NA	NA	NA	0	int	2	0.016411084	0.333333333
809	Leicester	Midlands	Leicester	Edge	464437	308189	1525	2	1	1	1	5	2001	01/05/2001	2	28	360	0.077777778	NA	NA	NA	NA	NA	NA	1	int	2	0.016411084	0.333333333
810	Leicester	Midlands	Leicester	Edge	464437	308189	1523	1	2	0	1	6	2001	01/06/2001	2	32	332	0.096385542	NA	NA	NA	NA	NA	NA	0	int	2	0.016411084	0.333333333
811	Leicester	Midlands	Leicester	Edge	464437	308189	1521	1	3	0	2	7	2001	01/07/2001	3	35	358	0.097765363	NA	NA	NA	NA	NA	NA	0	int	2	0.016411084	0
812	Leicester	Midlands	Leicester	Edge	464437	308189	1518	0	0	0	0	8	2001	01/08/2001	3	19	355	0.053521127	NA	NA	NA	NA	NA	NA	NA	int	2	0.016411084	0
813	Leicester	Midlands	Leicester	Edge	464437	308189	1507	0	1	0	1	9	2001	01/09/2001	3	42	363	0.115702479	NA	NA	NA	NA	NA	NA	0	int	2	0.016411084	0
814	Leicester	Midlands	Leicester	Edge	464437	308189	1502	0	2	0	2	10	2001	01/10/2001	4	65	398	0.163316583	NA	NA	NA	NA	NA	NA	0	int	2	0.016411084	0.055555556
815	Leicester	Midlands	Leicester	Edge	464437	308189	1502	1	6	1	6	11	2001	01/11/2001	4	76	840	0.09047619	NA	NA	NA	NA	NA	NA	0.166666667	int	2	0.016411084	0.055555556
816	Leicester	Midlands	Leicester	Edge	464437	308189	1499	1	7	0	7	12	2001	01/12/2001	4	104	1061	0.098020735	NA	NA	NA	NA	NA	NA	0	int	2	0.016411084	0.055555556
817	Leicester	Midlands	Leicester	Edge	464437	308189	1493	2	32	1	32	1	2002	01/01/2002	1	201	2763	0.072747014	NA	NA	NA	NA	NA	NA	0.03125	int	2	0.016411084	0.019940476
818	Leicester	Midlands	Leicester	Edge	464437	308189	1489	2	19	0	19	2	2002	01/02/2002	1	375	4436	0.084535618	NA	NA	NA	NA	NA	NA	0	int	2	0.016411084	0.019940476
819	Leicester	Midlands	Leicester	Edge	464437	308189	1491	3	35	1	35	3	2002	01/03/2002	1	348	5528	0.062952243	NA	NA	NA	NA	NA	NA	0.028571429	int	2	0.016411084	0.019940476
820	Leicester	Midlands	Leicester	Edge	464437	308189	1491	4	38	2	38	4	2002	01/04/2002	2	396	5161	0.076729316	NA	NA	NA	NA	NA	NA	0.052631579	int	2	0.016411084	0.029889539
821	Leicester	Midlands	Leicester	Edge	464437	308189	1483	4	49	0	49	5	2002	01/05/2002	2	321	5501	0.058353027	NA	NA	NA	NA	NA	NA	0	int	2	0.016411084	0.029889539
822	Leicester	Midlands	Leicester	Edge	464437	308189	1481	4	27	1	27	6	2002	01/06/2002	2	193	2682	0.071961223	NA	NA	NA	NA	NA	NA	0.037037037	int	2	0.016411084	0.029889539
823	Leicester	Midlands	Leicester	Edge	464437	308189	1466	5	35	1	35	7	2002	01/07/2002	3	235	3027	0.077634622	NA	NA	NA	NA	NA	NA	0.028571429	int	2	0.016411084	0.023412698
824	Leicester	Midlands	Leicester	Edge	464437	308189	1463	5	24	1	23	8	2002	01/08/2002	3	182	2910	0.062542955	NA	NA	NA	NA	NA	NA	0.041666667	int	2	0.016411084	0.023412698
825	Leicester	Midlands	Leicester	Edge	464437	308189	1463	4	31	0	31	9	2002	01/09/2002	3	206	2749	0.07493634	NA	NA	NA	NA	NA	NA	0	int	2	0.016411084	0.023412698
826	Leicester	Midlands	Leicester	Edge	464437	308189	1461	4	29	0	28	10	2002	01/10/2002	4	248	3785	0.065521797	NA	NA	NA	NA	NA	NA	0	int	2	0.016411084	0.013779799
827	Leicester	Midlands	Leicester	Edge	464437	308189	1466	5	59	1	57	11	2002	01/11/2002	4	328	6208	0.052835052	NA	NA	NA	NA	NA	NA	0.016949153	int	2	0.016411084	0.013779799
828	Leicester	Midlands	Leicester	Edge	464437	308189	1454	5	41	1	41	12	2002	01/12/2002	4	286	4903	0.058331634	NA	NA	NA	NA	NA	NA	0.024390244	int	2	0.016411084	0.013779799
829	Leicester	Midlands	Leicester	Edge	464437	308189	1445	5	63	1	63	1	2003	01/01/2003	1	374	7025	0.053238434	NA	NA	NA	NA	NA	NA	0.015873016	int	2	0.016411084	0.030081242
830	Leicester	Midlands	Leicester	Edge	464437	308189	1437	5	57	3	54	2	2003	01/02/2003	1	337	6175	0.054574899	NA	NA	NA	NA	NA	NA	0.052631579	int	2	0.016411084	0.030081242
831	Leicester	Midlands	Leicester	Edge	464437	308189	1432	6	46	1	45	3	2003	01/03/2003	1	430	6204	0.069310123	NA	NA	NA	NA	NA	NA	0.02173913	int	2	0.016411084	0.030081242
832	Leicester	Midlands	Leicester	Edge	464437	308189	1427	5	34	1	31	4	2003	01/04/2003	2	331	4821	0.068657955	NA	NA	NA	NA	NA	NA	0.029411765	int	2	0.016411084	0.041470588
833	Leicester	Midlands	Leicester	Edge	464437	308189	1428	5	50	1	49	5	2003	01/05/2003	2	238	5327	0.044678055	NA	NA	NA	NA	NA	NA	0.02	int	2	0.016411084	0.041470588
834	Leicester	Midlands	Leicester	Edge	464437	308189	1426	7	40	3	37	6	2003	01/06/2003	2	257	3838	0.066961959	NA	NA	NA	NA	NA	NA	0.075	int	2	0.016411084	0.041470588
835	Leicester	Midlands	Leicester	Edge	464437	308189	1430	7	31	1	30	7	2003	01/07/2003	3	206	3715	0.055450875	NA	NA	NA	NA	NA	NA	0.032258065	int	2	0.016411084	0.033674211
836	Leicester	Midlands	Leicester	Edge	464437	308189	1429	7	26	1	25	8	2003	01/08/2003	3	118	2988	0.039491299	NA	NA	NA	NA	NA	NA	0.038461538	int	2	0.016411084	0.033674211
837	Leicester	Midlands	Leicester	Edge	464437	308189	1427	7	33	1	29	9	2003	01/09/2003	3	216	3383	0.063848655	NA	NA	NA	NA	NA	NA	0.03030303	aft	2	0.016411084	0.033674211
838	Leicester	Midlands	Leicester	Edge	464437	308189	1422	7	46	0	45	10	2003	01/10/2003	4	201	4100	0.04902439	NA	NA	NA	NA	NA	NA	0	aft	2	0.016411084	0.02101285
839	Leicester	Midlands	Leicester	Edge	464437	308189	1420	8	49	2	46	11	2003	01/11/2003	4	264	4491	0.058784235	NA	NA	NA	NA	NA	NA	0.040816327	aft	2	0.016411084	0.02101285
840	Leicester	Midlands	Leicester	Edge	464437	308189	1413	9	45	1	43	12	2003	01/12/2003	4	236	4070	0.057985258	NA	NA	NA	NA	NA	NA	0.022222222	aft	2	0.016411084	0.02101285
841	Leicester	Midlands	Leicester	Edge	464437	308189	1410	9	71	2	68	1	2004	01/01/2004	1	336	6380	0.052664577	NA	NA	NA	NA	NA	NA	0.028169014	aft	2	0.016411084	0.015039389
842	Leicester	Midlands	Leicester	Edge	464437	308189	1406	10	59	1	56	2	2004	01/02/2004	1	312	5970	0.052261307	NA	NA	NA	NA	NA	NA	0.016949153	aft	2	0.016411084	0.015039389
843	Leicester	Midlands	Leicester	Edge	464437	308189	1399	8	53	0	46	3	2004	01/03/2004	1	438	5989	0.073134079	NA	NA	NA	NA	NA	NA	0	aft	2	0.016411084	0.015039389
844	Leicester	Midlands	Leicester	Edge	464437	308189	1391	13	64	5	62	4	2004	01/04/2004	2	344	6347	0.054198834	NA	NA	NA	NA	NA	NA	0.078125	aft	3	0.034692513	0.056200397
845	Leicester	Midlands	Leicester	Edge	464437	308189	1398	14	42	1	37	5	2004	01/05/2004	2	265	4553	0.058203382	NA	NA	NA	NA	NA	NA	0.023809524	aft	3	0.034692513	0.056200397
846	Leicester	Midlands	Leicester	Edge	464437	308189	1394	14	30	2	28	6	2004	01/06/2004	2	272	3548	0.076662909	NA	NA	NA	NA	NA	NA	0.066666667	aft	3	0.034692513	0.056200397
847	Leicester	Midlands	Leicester	Edge	464437	308189	1390	12	30	1	23	7	2004	01/07/2004	3	170	3943	0.04311438	NA	NA	NA	NA	NA	NA	0.033333333	aft	3	0.034692513	0.021212121
848	Leicester	Midlands	Leicester	Edge	464437	308189	1393	12	33	1	31	8	2004	01/08/2004	3	196	2981	0.065749748	NA	NA	NA	NA	NA	NA	0.03030303	aft	3	0.034692513	0.021212121
849	Leicester	Midlands	Leicester	Edge	464437	308189	1391	8	20	0	16	9	2004	01/09/2004	3	159	3127	0.050847458	NA	NA	NA	NA	NA	NA	0	aft	3	0.034692513	0.021212121
850	Leicester	Midlands	Leicester	Edge	464437	308189	1391	7	34	0	32	10	2004	01/10/2004	4	216	3830	0.056396867	NA	NA	NA	NA	NA	NA	0	aft	3	0.034692513	0.039766082
851	Leicester	Midlands	Leicester	Edge	464437	308189	1395	9	38	2	34	11	2004	01/11/2004	4	369	5210	0.070825336	NA	NA	NA	NA	NA	NA	0.052631579	aft	3	0.034692513	0.039766082
852	Leicester	Midlands	Leicester	Edge	464437	308189	1378	10	30	2	26	12	2004	01/12/2004	4	261	4901	0.053254438	NA	NA	NA	NA	NA	NA	0.066666667	aft	3	0.034692513	0.039766082
853	Leicester	Midlands	Leicester	Edge	464437	308189	1377	8	44	1	40	1	2005	01/01/2005	1	430	5786	0.074317318	NA	NA	NA	NA	NA	NA	0.022727273	aft	3	0.034692513	0.055875077
854	Leicester	Midlands	Leicester	Edge	464437	308189	1376	11	49	5	45	2	2005	01/02/2005	1	461	6305	0.073116574	NA	NA	NA	NA	NA	NA	0.102040816	aft	3	0.034692513	0.055875077
855	Leicester	Midlands	Leicester	Edge	464437	308189	1374	12	70	3	69	3	2005	01/03/2005	1	423	5915	0.071513102	NA	NA	NA	NA	NA	NA	0.042857143	aft	3	0.034692513	0.055875077
856	Leicester	Midlands	Leicester	Edge	464437	308189	1372	13	97	2	91	4	2005	01/04/2005	2	384	6351	0.060462919	NA	NA	NA	NA	NA	NA	0.020618557	aft	3	0.034692513	0.027706186
857	Leicester	Midlands	Leicester	Edge	464437	308189	1371	15	32	2	25	5	2005	01/05/2005	2	256	4039	0.063382025	NA	NA	NA	NA	NA	NA	0.0625	aft	3	0.034692513	0.027706186
858	Leicester	Midlands	Leicester	Edge	464437	308189	1365	14	42	0	39	6	2005	01/06/2005	2	219	3342	0.065529623	NA	NA	NA	NA	NA	NA	0	aft	3	0.034692513	0.027706186
859	Leicester	Midlands	Leicester	Edge	464437	308189	1373	9	33	0	28	7	2005	01/07/2005	3	173	3342	0.05176541	NA	NA	NA	NA	NA	NA	0	aft	3	0.034692513	0.013888889
860	Leicester	Midlands	Leicester	Edge	464437	308189	1372	8	24	1	21	8	2005	01/08/2005	3	194	2769	0.070061394	NA	NA	NA	NA	NA	NA	0.041666667	aft	3	0.034692513	0.013888889
861	Leicester	Midlands	Leicester	Edge	464437	308189	1371	5	29	0	27	9	2005	01/09/2005	3	226	3588	0.062987737	NA	NA	NA	NA	NA	NA	0	aft	3	0.034692513	0.013888889
862	Leicester	Midlands	Leicester	Edge	464437	308189	1367	7	32	2	32	10	2005	01/10/2005	4	276	3647	0.07567864	NA	NA	NA	NA	NA	NA	0.0625	aft	3	0.034692513	0.020833333
863	Leicester	Midlands	Leicester	Edge	464437	308189	1350	6	46	0	43	11	2005	01/11/2005	4	340	5054	0.067273447	NA	NA	NA	NA	NA	NA	0	aft	3	0.034692513	0.020833333
864	Leicester	Midlands	Leicester	Edge	464437	308189	1348	6	45	0	44	12	2005	01/12/2005	4	282	5702	0.049456331	NA	NA	NA	NA	NA	NA	0	aft	3	0.034692513	0.020833333
865	Leicester	Midlands	Leicester	Edge	464437	308189	1347	7	69	2	68	1	2006	01/01/2006	1	386	6399	0.060321925	NA	NA	NA	NA	NA	NA	0.028985507	aft	3	0.034692513	0.046052878
866	Leicester	Midlands	Leicester	Edge	464437	308189	1346	7	72	2	70	2	2006	01/02/2006	1	315	6854	0.045958564	NA	NA	NA	NA	NA	NA	0.027777778	aft	3	0.034692513	0.046052878
867	Leicester	Midlands	Leicester	Edge	464437	308189	1347	13	86	7	84	3	2006	01/03/2006	1	366	7815	0.046833013	NA	NA	NA	NA	NA	NA	0.081395349	aft	3	0.034692513	0.046052878
868	Leicester	Midlands	Leicester	Edge	464437	308189	1350	14	75	1	73	4	2006	01/04/2006	2	265	6007	0.044115199	NA	NA	NA	NA	NA	NA	0.013333333	aft	3	0.034692513	0.031391126
869	Leicester	Midlands	Leicester	Edge	464437	308189	1349	13	79	1	74	5	2006	01/05/2006	2	281	5143	0.054637371	NA	NA	NA	NA	NA	NA	0.012658228	aft	3	0.034692513	0.031391126
870	Leicester	Midlands	Leicester	Edge	464437	308189	1346	14	44	3	42	6	2006	01/06/2006	2	233	4463	0.052207036	NA	NA	NA	NA	NA	NA	0.068181818	aft	3	0.034692513	0.031391126
871	Leicester	Midlands	Leicester	Edge	464437	308189	1344	14	63	2	58	7	2006	01/07/2006	3	222	3702	0.059967585	NA	NA	NA	NA	NA	NA	0.031746032	aft	3	0.034692513	0.052463612
872	Leicester	Midlands	Leicester	Edge	464437	308189	1348	18	46	5	44	8	2006	01/08/2006	3	183	3275	0.055877863	NA	NA	NA	NA	NA	NA	0.108695652	aft	3	0.034692513	0.052463612
873	Leicester	Midlands	Leicester	Edge	464437	308189	1343	14	59	1	50	9	2006	01/09/2006	3	285	4434	0.064276049	NA	NA	NA	NA	NA	NA	0.016949153	aft	3	0.034692513	0.052463612
874	Leicester	Midlands	Leicester	Edge	464437	308189	1338	14	54	2	52	10	2006	01/10/2006	4	346	4419	0.078298258	NA	NA	NA	NA	NA	NA	0.037037037	aft	3	0.034692513	0.057443718
875	Leicester	Midlands	Leicester	Edge	464437	308189	1344	14	85	3	79	11	2006	01/11/2006	4	357	6173	0.057832496	NA	NA	NA	NA	NA	NA	0.035294118	aft	3	0.034692513	0.057443718
876	Leicester	Midlands	Leicester	Edge	464437	308189	1342	19	70	7	68	12	2006	01/12/2006	4	291	5730	0.05078534	NA	NA	NA	NA	NA	NA	0.1	aft	3	0.034692513	0.057443718
877	Leicester	Midlands	Leicester	Edge	464437	308189	1342	18	97	3	91	1	2007	01/01/2007	1	458	6451	0.070996745	NA	NA	NA	NA	NA	NA	0.030927835	aft	3	0.034692513	0.028458826
878	Leicester	Midlands	Leicester	Edge	464437	308189	1340	19	82	1	77	2	2007	01/02/2007	1	384	6982	0.054998568	NA	NA	NA	NA	NA	NA	0.012195122	aft	3	0.034692513	0.028458826
879	Leicester	Midlands	Leicester	Edge	464437	308189	1344	24	142	6	135	3	2007	01/03/2007	1	438	8349	0.052461373	NA	NA	NA	NA	NA	NA	0.042253521	aft	3	0.034692513	0.028458826
880	Leicester	Midlands	Leicester	Edge	464437	308189	1333	26	110	5	103	4	2007	01/04/2007	2	415	6350	0.065354331	NA	NA	NA	NA	NA	NA	0.045454545	aft	3	0.034692513	0.047295699
881	Leicester	Midlands	Leicester	Edge	464437	308189	1307	26	78	3	72	5	2007	01/05/2007	2	298	5345	0.05575304	NA	NA	NA	NA	NA	NA	0.038461538	aft	3	0.034692513	0.047295699
882	Leicester	Midlands	Leicester	Edge	464437	308189	1305	27	69	4	54	6	2007	01/06/2007	2	278	4559	0.060978285	NA	NA	NA	NA	NA	NA	0.057971014	aft	3	0.034692513	0.047295699
883	Leicester	Midlands	Leicester	Edge	464437	308189	1307	17	46	1	41	7	2007	01/07/2007	3	284	3826	0.07422896	NA	NA	NA	NA	NA	NA	0.02173913	aft	3	0.034692513	0.050086034
884	Leicester	Midlands	Leicester	Edge	464437	308189	1299	14	43	1	37	8	2007	01/08/2007	3	175	2905	0.060240964	NA	NA	NA	NA	NA	NA	0.023255814	aft	3	0.034692513	0.050086034
885	Leicester	Midlands	Leicester	Edge	464437	308189	1297	16	38	4	38	9	2007	01/09/2007	3	270	3601	0.074979172	NA	NA	NA	NA	NA	NA	0.105263158	aft	3	0.034692513	0.050086034
886	Leicester	Midlands	Leicester	Edge	464437	308189	1296	17	54	1	50	10	2007	01/10/2007	4	448	4297	0.104258785	NA	NA	NA	NA	NA	NA	0.018518519	aft	3	0.034692513	0.020772722
887	Leicester	Midlands	Leicester	Edge	464437	308189	1295	13	103	1	99	11	2007	01/11/2007	4	402	6524	0.061618639	NA	NA	NA	NA	NA	NA	0.009708738	aft	3	0.034692513	0.020772722
888	Leicester	Midlands	Leicester	Edge	464437	308189	1298	12	88	3	85	12	2007	01/12/2007	4	339	4946	0.068540235	NA	NA	NA	NA	NA	NA	0.034090909	aft	3	0.034692513	0.020772722
889	Leicester	Midlands	Leicester	Edge	464437	308189	1297	15	106	5	102	1	2008	01/01/2008	1	474	6593	0.071894433	NA	NA	NA	NA	NA	NA	0.047169811	aft	3	0.034692513	0.06457088
890	Leicester	Midlands	Leicester	Edge	464437	308189	1285	18	136	8	128	2	2008	01/02/2008	1	473	7396	0.063953488	NA	NA	NA	NA	NA	NA	0.058823529	aft	3	0.034692513	0.06457088
891	Leicester	Midlands	Leicester	Edge	464437	308189	1281	26	114	10	109	3	2008	01/03/2008	1	426	5872	0.072547684	NA	NA	NA	NA	NA	NA	0.087719298	aft	3	0.034692513	0.06457088
892	Leicester	Midlands	Leicester	Edge	464437	308189	1284	35	127	11	121	4	2008	01/04/2008	2	594	6909	0.085974815	NA	NA	NA	NA	NA	NA	0.086614173	aft	3	0.034692513	0.079837675
893	Leicester	Midlands	Leicester	Edge	464437	308189	1284	38	99	7	90	5	2008	01/05/2008	2	390	5908	0.066012187	NA	NA	NA	NA	NA	NA	0.070707071	aft	3	0.034692513	0.079837675
894	Leicester	Midlands	Leicester	Edge	464437	308189	1287	38	73	6	61	6	2008	01/06/2008	2	375	4319	0.086825654	NA	NA	NA	NA	NA	NA	0.082191781	aft	4	0.044776119	0.079837675
895	Leicester	Midlands	Leicester	Edge	464437	308189	1281	39	50	9	42	7	2008	01/07/2008	3	359	4236	0.084749764	NA	NA	NA	NA	NA	NA	0.18	aft	4	0.044776119	0.08681842
896	Leicester	Midlands	Leicester	Edge	464437	308189	1277	38	52	1	48	8	2008	01/08/2008	3	305	3768	0.080944798	NA	NA	NA	NA	NA	NA	0.019230769	aft	4	0.044776119	0.08681842
897	Leicester	Midlands	Leicester	Edge	464437	308189	1274	39	49	3	45	9	2008	01/09/2008	3	381	4105	0.092813642	NA	NA	NA	NA	NA	NA	0.06122449	aft	4	0.044776119	0.08681842
898	Leicester	Midlands	Leicester	Edge	464437	308189	1275	38	67	3	57	10	2008	01/10/2008	4	426	5602	0.07604427	NA	NA	NA	NA	NA	NA	0.044776119	aft	4	0.044776119	0.033285575
899	Leicester	Midlands	Leicester	Edge	464437	308189	1273	37	89	2	81	11	2008	01/11/2008	4	448	6194	0.072328059	NA	NA	NA	NA	NA	NA	0.02247191	aft	4	0.044776119	0.033285575
900	Leicester	Midlands	Leicester	Edge	464437	308189	1284	37	92	3	83	12	2008	01/12/2008	4	360	5528	0.06512301	NA	NA	NA	NA	NA	NA	0.032608696	aft	4	0.044776119	0.033285575
901	Leicester	Midlands	Leicester	Edge	464437	308189	1278	43	115	9	109	1	2009	01/01/2009	1	533	7893	0.06752819	NA	NA	NA	NA	NA	NA	0.07826087	aft	4	0.044776119	0.075370111
902	Leicester	Midlands	Leicester	Edge	464437	308189	1282	49	108	9	98	2	2009	01/02/2009	1	438	7181	0.06099429	NA	NA	NA	NA	NA	NA	0.083333333	aft	4	0.044776119	0.075370111
903	Leicester	Midlands	Leicester	Edge	464437	308189	1280	53	124	8	112	3	2009	01/03/2009	1	571	7550	0.075629139	NA	NA	NA	NA	NA	NA	0.064516129	aft	4	0.044776119	0.075370111
904	Leicester	Midlands	Leicester	Edge	464437	308189	1277	53	126	7	108	4	2009	01/04/2009	2	441	7523	0.058620231	NA	NA	NA	NA	NA	NA	0.055555556	aft	4	0.044776119	0.065445954
905	Leicester	Midlands	Leicester	Edge	464437	308189	1278	56	83	6	73	5	2009	01/05/2009	2	359	6019	0.059644459	NA	NA	NA	NA	NA	NA	0.072289157	aft	4	0.044776119	0.065445954
906	Leicester	Midlands	Leicester	Edge	464437	308189	1268	52	73	5	62	6	2009	01/06/2009	2	367	4610	0.079609544	NA	NA	NA	NA	NA	NA	0.068493151	aft	4	0.044776119	0.065445954
907	Leicester	Midlands	Leicester	Edge	464437	308189	1264	45	77	4	60	7	2009	01/07/2009	3	294	4888	0.0601473	NA	NA	NA	NA	NA	NA	0.051948052	aft	4	0.044776119	0.040919398
908	Leicester	Midlands	Leicester	Edge	464437	308189	1258	44	66	4	58	8	2009	01/08/2009	3	213	3953	0.053883127	NA	NA	NA	NA	NA	NA	0.060606061	aft	4	0.044776119	0.040919398
909	Leicester	Midlands	Leicester	Edge	464437	308189	1260	35	98	1	90	9	2009	01/09/2009	3	305	4413	0.069113981	NA	NA	NA	NA	NA	NA	0.010204082	aft	4	0.044776119	0.040919398
910	Leicester	Midlands	Leicester	Edge	464437	308189	1259	30	108	1	96	10	2009	01/10/2009	4	333	6271	0.053101579	NA	NA	NA	NA	NA	NA	0.009259259	aft	4	0.044776119	0.019509859
911	Leicester	Midlands	Leicester	Edge	464437	308189	1256	30	77	3	72	11	2009	01/11/2009	4	454	6139	0.073953413	NA	NA	NA	NA	NA	NA	0.038961039	aft	4	0.044776119	0.019509859
912	Leicester	Midlands	Leicester	Edge	464437	308189	1244	28	97	1	87	12	2009	01/12/2009	4	290	5764	0.050312283	NA	NA	NA	NA	NA	NA	0.010309278	aft	4	0.044776119	0.019509859
913	Leicester	Midlands	Leicester	Edge	464437	308189	1243	32	98	10	89	1	2010	01/01/2010	1	432	6851	0.063056488	NA	NA	NA	NA	NA	NA	0.102040816	aft	4	0.044776119	0.058889227
914	Leicester	Midlands	Leicester	Edge	464437	308189	1240	29	134	4	130	2	2010	01/02/2010	1	440	8114	0.054227262	NA	NA	NA	NA	NA	NA	0.029850746	aft	4	0.044776119	0.058889227
915	Leicester	Midlands	Leicester	Edge	464437	308189	1238	31	134	6	127	3	2010	01/03/2010	1	525	8120	0.064655172	NA	NA	NA	NA	NA	NA	0.044776119	aft	4	0.044776119	0.058889227
916	Leicester	Midlands	Leicester	Edge	464437	308189	1230	29	146	4	134	4	2010	01/04/2010	2	429	8834	0.048562373	NA	NA	NA	NA	NA	NA	0.02739726	aft	4	0.044776119	0.062373561
917	Leicester	Midlands	Leicester	Edge	464437	308189	1231	32	89	6	82	5	2010	01/05/2010	2	387	5833	0.066346648	NA	NA	NA	NA	NA	NA	0.06741573	aft	4	0.044776119	0.062373561
918	Leicester	Midlands	Leicester	Edge	464437	308189	1231	32	65	6	57	6	2010	01/06/2010	2	391	4059	0.096329145	NA	NA	NA	NA	NA	NA	0.092307692	aft	4	0.044776119	0.062373561
919	Leicester	Midlands	Leicester	Edge	464437	308189	1234	30	64	2	55	7	2010	01/07/2010	3	247	5086	0.048564687	NA	NA	NA	NA	NA	NA	0.03125	aft	4	0.044776119	0.026289683
920	Leicester	Midlands	Leicester	Edge	464437	308189	1235	32	60	2	57	8	2010	01/08/2010	3	288	3957	0.072782411	NA	NA	NA	NA	NA	NA	0.033333333	aft	4	0.044776119	0.026289683
921	Leicester	Midlands	Leicester	Edge	464437	308189	1236	31	70	1	63	9	2010	01/09/2010	3	358	4938	0.072498987	NA	NA	NA	NA	NA	NA	0.014285714	aft	4	0.044776119	0.026289683
922	Leicester	Midlands	Leicester	Edge	464437	308189	1239	29	90	2	81	10	2010	01/10/2010	4	404	6243	0.064712478	NA	NA	NA	NA	NA	NA	0.022222222	aft	4	0.044776119	0.041644023
923	Leicester	Midlands	Leicester	Edge	464437	308189	1241	23	85	3	73	11	2010	01/11/2010	4	524	6664	0.078631453	NA	NA	NA	NA	NA	NA	0.035294118	aft	4	0.044776119	0.041644023
924	Leicester	Midlands	Leicester	Edge	464437	308189	1238	25	89	6	85	12	2010	01/12/2010	4	291	5772	0.0504158	NA	NA	NA	NA	NA	NA	0.06741573	aft	4	0.044776119	0.041644023
925	Leicester	Midlands	Leicester	Edge	464437	308189	1236	25	87	4	81	1	2011	01/01/2011	1	537	7830	0.068582375	NA	NA	NA	NA	NA	NA	0.045977011	aft	4	0.044776119	0.032290595
926	Leicester	Midlands	Leicester	Edge	464437	308189	1235	26	110	3	95	2	2011	01/02/2011	1	464	7910	0.058659924	NA	NA	NA	NA	NA	NA	0.027272727	aft	4	0.044776119	0.032290595
927	Leicester	Midlands	Leicester	Edge	464437	308189	1234	25	127	3	123	3	2011	01/03/2011	1	509	8614	0.059089854	NA	NA	NA	NA	NA	NA	0.023622047	aft	4	0.044776119	0.032290595
928	Leicester	Midlands	Leicester	Edge	464437	308189	1236	25	137	4	128	4	2011	01/04/2011	2	396	7034	0.056297981	NA	NA	NA	NA	NA	NA	0.02919708	aft	4	0.044776119	0.036228087
929	Leicester	Midlands	Leicester	Edge	464437	308189	1234	25	90	3	86	5	2011	01/05/2011	2	466	6141	0.075883407	NA	NA	NA	NA	NA	NA	0.033333333	aft	4	0.044776119	0.036228087
930	Leicester	Midlands	Leicester	Edge	464437	308189	1205	24	65	3	60	6	2011	01/06/2011	2	347	4675	0.074224599	NA	NA	NA	NA	NA	NA	0.046153846	aft	4	0.044776119	0.036228087
931	Leicester	Midlands	Leicester	Edge	464437	308189	1204	26	73	4	62	7	2011	01/07/2011	3	298	4656	0.064003436	NA	NA	NA	NA	NA	NA	0.054794521	aft	4	0.044776119	0.040511699
932	Leicester	Midlands	Leicester	Edge	464437	308189	1201	28	55	3	49	8	2011	01/08/2011	3	294	4231	0.069487119	NA	NA	NA	NA	NA	NA	0.054545455	aft	4	0.044776119	0.040511699
933	Leicester	Midlands	Leicester	Edge	464437	308189	1201	25	82	1	73	9	2011	01/09/2011	3	251	5898	0.042556799	NA	NA	NA	NA	NA	NA	0.012195122	aft	4	0.044776119	0.040511699
934	Leicester	Midlands	Leicester	Edge	464437	308189	1201	24	76	1	65	10	2011	01/10/2011	4	411	6009	0.068397404	NA	NA	NA	NA	NA	NA	0.013157895	aft	4	0.044776119	0.02751898
935	Leicester	Midlands	Leicester	Edge	464437	308189	1195	23	97	2	88	11	2011	01/11/2011	4	481	6564	0.073278489	NA	NA	NA	NA	NA	NA	0.020618557	aft	4	0.044776119	0.02751898
936	Leicester	Midlands	Leicester	Edge	464437	308189	1193	22	82	4	71	12	2011	01/12/2011	4	437	7094	0.061601353	NA	NA	NA	NA	NA	NA	0.048780488	aft	4	0.044776119	0.02751898
937	Leicester	Midlands	Leicester	Edge	464437	308189	1189	27	126	8	120	1	2012	01/01/2012	1	477	8195	0.058206223	NA	NA	NA	NA	NA	NA	0.063492063	aft	4	0.044776119	0.028772717
938	Leicester	Midlands	Leicester	Edge	464437	308189	1184	27	120	1	112	2	2012	01/02/2012	1	451	9059	0.049784744	NA	NA	NA	NA	NA	NA	0.008333333	aft	4	0.044776119	0.028772717
939	Leicester	Midlands	Leicester	Edge	464437	308189	1181	26	207	3	195	3	2012	01/03/2012	1	587	11719	0.050089598	NA	NA	NA	NA	NA	NA	0.014492754	aft	4	0.044776119	0.028772717
940	Leicester	Midlands	Leicester	Edge	464437	308189	1184	26	142	4	136	4	2012	01/04/2012	2	401	7892	0.050810948	NA	NA	NA	NA	NA	NA	0.028169014	aft	4	0.044776119	0.043394436
941	Leicester	Midlands	Leicester	Edge	464437	308189	1179	28	114	6	104	5	2012	01/05/2012	2	445	7306	0.060908842	NA	NA	NA	NA	NA	NA	0.052631579	aft	4	0.044776119	0.043394436
942	Leicester	Midlands	Leicester	Edge	464437	308189	1177	28	81	4	74	6	2012	01/06/2012	2	321	5429	0.059126911	NA	NA	NA	NA	NA	NA	0.049382716	aft	4	0.044776119	0.043394436
943	Leicester	Midlands	Leicester	Edge	464437	308189	1175	29	84	6	74	7	2012	01/07/2012	3	312	5068	0.061562747	NA	NA	NA	NA	NA	NA	0.071428571	aft	5	0.020833333	0.060561661
944	Leicester	Midlands	Leicester	Edge	464437	308189	1174	29	60	2	53	8	2012	01/08/2012	3	352	5422	0.064920693	NA	NA	NA	NA	NA	NA	0.033333333	aft	5	0.020833333	0.060561661
945	Leicester	Midlands	Leicester	Edge	464437	308189	1163	29	52	4	43	9	2012	01/09/2012	3	361	5880	0.061394558	NA	NA	NA	NA	NA	NA	0.076923077	aft	5	0.020833333	0.060561661
946	Leicester	Midlands	Leicester	Edge	464437	308189	1156	27	96	2	91	10	2012	01/10/2012	4	438	6818	0.064241713	NA	NA	NA	NA	NA	NA	0.020833333	aft	5	0.020833333	0.016380071
947	Leicester	Midlands	Leicester	Edge	464437	308189	1161	26	108	1	93	11	2012	01/11/2012	4	544	9065	0.060011031	NA	NA	NA	NA	NA	NA	0.009259259	aft	5	0.020833333	0.016380071
948	Leicester	Midlands	Leicester	Edge	464437	308189	1160	22	105	2	101	12	2012	01/12/2012	4	393	6735	0.058351893	NA	NA	NA	NA	NA	NA	0.019047619	aft	5	0.020833333	0.016380071
949	Leicester	Midlands	Leicester	Edge	464437	308189	1165	26	125	6	120	1	2013	01/01/2013	1	492	8753	0.0562093	NA	NA	NA	NA	NA	NA	0.048	aft	5	0.020833333	0.026632184
950	Leicester	Midlands	Leicester	Edge	464437	308189	1163	22	145	1	138	2	2013	01/02/2013	1	401	9005	0.044530816	NA	NA	NA	NA	NA	NA	0.006896552	aft	5	0.020833333	0.026632184
951	Leicester	Midlands	Leicester	Edge	464437	308189	1159	24	160	4	154	3	2013	01/03/2013	1	485	9255	0.052404106	NA	NA	NA	NA	NA	NA	0.025	aft	5	0.020833333	0.026632184
952	Leicester	Midlands	Leicester	Edge	464437	308189	1158	24	139	2	130	4	2013	01/04/2013	2	424	8084	0.052449283	NA	NA	NA	NA	NA	NA	0.014388489	aft	5	0.020833333	0.022191358
953	Leicester	Midlands	Leicester	Edge	464437	308189	1165	24	137	4	129	5	2013	01/05/2013	2	402	7358	0.054634412	NA	NA	NA	NA	NA	NA	0.02919708	aft	5	0.020833333	0.022191358
954	Leicester	Midlands	Leicester	Edge	464437	308189	1166	23	87	2	81	6	2013	01/06/2013	2	321	5087	0.063102025	NA	NA	NA	NA	NA	NA	0.022988506	aft	5	0.020833333	0.022191358
955	Leicester	Midlands	Leicester	Edge	464437	308189	1169	22	98	2	87	7	2013	01/07/2013	3	271	5080	0.053346457	NA	NA	NA	NA	NA	NA	0.020408163	aft	5	0.020833333	0.023896738
956	Leicester	Midlands	Leicester	Edge	464437	308189	1166	23	78	4	75	8	2013	01/08/2013	3	327	5546	0.058961414	NA	NA	NA	NA	NA	NA	0.051282051	aft	5	0.020833333	0.023896738
957	Leicester	Midlands	Leicester	Edge	464437	308189	1167	19	108	0	99	9	2013	01/09/2013	3	349	5980	0.058361204	NA	NA	NA	NA	NA	NA	0	aft	5	0.020833333	0.023896738
958	Leicester	Midlands	Leicester	Edge	464437	308189	1169	21	101	4	96	10	2013	01/10/2013	4	471	7266	0.064822461	NA	NA	NA	NA	NA	NA	0.03960396	aft	5	0.020833333	0.02669793
959	Leicester	Midlands	Leicester	Edge	464437	308189	1175	23	166	4	160	11	2013	01/11/2013	4	501	8581	0.058384804	NA	NA	NA	NA	NA	NA	0.024096386	aft	5	0.020833333	0.02669793
960	Leicester	Midlands	Leicester	Edge	464437	308189	1174	24	122	2	115	12	2013	01/12/2013	4	351	6837	0.051338306	NA	NA	NA	NA	NA	NA	0.016393443	aft	5	0.020833333	0.02669793
961	Leicester	Midlands	Leicester	Edge	464437	308189	1167	26	184	3	178	1	2014	01/01/2014	1	532	9690	0.054901961	NA	NA	NA	NA	NA	NA	0.016304348	aft	5	0.020833333	0.023770776
962	Leicester	Midlands	Leicester	Edge	464437	308189	1164	24	159	4	147	2	2014	01/02/2014	1	428	9047	0.0473085	NA	NA	NA	NA	NA	NA	0.025157233	aft	5	0.020833333	0.023770776
963	Leicester	Midlands	Leicester	Edge	464437	308189	1162	27	201	6	195	3	2014	01/03/2014	1	434	9577	0.045316905	NA	NA	NA	NA	NA	NA	0.029850746	aft	5	0.020833333	0.023770776
964	Leicester	Midlands	Leicester	Edge	464437	308189	1164	34	182	9	173	4	2014	01/04/2014	2	360	8079	0.04455997	NA	NA	NA	NA	NA	NA	0.049450549	aft	5	0.020833333	0.024090354
965	Leicester	Midlands	Leicester	Edge	464437	308189	1166	30	156	2	148	5	2014	01/05/2014	2	373	8299	0.044945174	NA	NA	NA	NA	NA	NA	0.012820513	aft	5	0.020833333	0.024090354
966	Leicester	Midlands	Leicester	Edge	464437	308189	1159	30	100	1	88	6	2014	01/06/2014	2	267	5717	0.046702816	NA	NA	NA	NA	NA	NA	0.01	aft	5	0.020833333	0.024090354
967	Leicester	Midlands	Leicester	Edge	464437	308189	1134	28	73	2	64	7	2014	01/07/2014	3	324	5726	0.056584003	NA	NA	NA	NA	NA	NA	0.02739726	aft	5	0.020833333	0.030026121
968	Leicester	Midlands	Leicester	Edge	464437	308189	1129	27	79	4	66	8	2014	01/08/2014	3	296	5378	0.055039048	NA	NA	NA	NA	NA	NA	0.050632911	aft	5	0.020833333	0.030026121
969	Leicester	Midlands	Leicester	Edge	464437	308189	1127	23	83	1	80	9	2014	01/09/2014	3	361	6095	0.059228876	NA	NA	NA	NA	NA	NA	0.012048193	aft	5	0.020833333	0.030026121
970	Leicester	Midlands	Leicester	Edge	464437	308189	1129	21	124	1	115	10	2014	01/10/2014	4	473	8141	0.05810097	NA	NA	NA	NA	NA	NA	0.008064516	aft	5	0.020833333	0.011723764
971	Leicester	Midlands	Leicester	Edge	464437	308189	1124	22	155	3	152	11	2014	01/11/2014	4	499	8509	0.058643789	NA	NA	NA	NA	NA	NA	0.019354839	aft	5	0.020833333	0.011723764
972	Leicester	Midlands	Leicester	Edge	464437	308189	1127	23	129	1	128	12	2014	01/12/2014	4	362	6872	0.052677532	NA	NA	NA	NA	NA	NA	0.007751938	aft	5	0.020833333	0.011723764
973	Leicester	Midlands	Leicester	Edge	464437	308189	1108	20	193	4	182	1	2015	01/01/2015	1	491	9917	0.049510941	NA	NA	NA	NA	NA	NA	0.020725389	aft	5	0.020833333	0.018619872
974	Leicester	Midlands	Leicester	Edge	464437	308189	1107	21	149	3	146	2	2015	01/02/2015	1	440	9333	0.047144541	NA	NA	NA	NA	NA	NA	0.020134228	aft	5	0.020833333	0.018619872
975	Leicester	Midlands	Leicester	Edge	464437	308189	1106	22	200	3	196	3	2015	01/03/2015	1	457	9457	0.048323993	NA	NA	NA	NA	NA	NA	0.015	aft	5	0.020833333	0.018619872
976	Leicester	Midlands	Leicester	Edge	464437	308189	1106	25	189	6	178	4	2015	01/04/2015	2	410	9334	0.043925434	NA	NA	NA	NA	NA	NA	0.031746032	aft	5	0.020833333	0.040241437
977	Leicester	Midlands	Leicester	Edge	464437	308189	1100	25	110	2	103	5	2015	01/05/2015	2	334	6695	0.049887976	NA	NA	NA	NA	NA	NA	0.018181818	aft	5	0.020833333	0.040241437
978	Leicester	Midlands	Leicester	Edge	464437	308189	1097	27	113	8	104	6	2015	01/06/2015	2	311	5837	0.053280795	NA	NA	NA	NA	NA	NA	0.07079646	aft	5	0.020833333	0.040241437
979	Leicester	Midlands	Leicester	Edge	464437	308189	1095	30	90	5	81	7	2015	01/07/2015	3	381	6826	0.055815998	NA	NA	NA	NA	NA	NA	0.055555556	aft	5	0.020833333	0.04374758
980	Leicester	Midlands	Leicester	Edge	464437	308189	1094	27	82	1	72	8	2015	01/08/2015	3	319	5737	0.055603974	NA	NA	NA	NA	NA	NA	0.012195122	aft	5	0.020833333	0.04374758
981	Leicester	Midlands	Leicester	Edge	464437	308189	1090	28	63	4	58	9	2015	01/09/2015	3	322	6222	0.051751848	NA	NA	NA	NA	NA	NA	0.063492063	aft	5	0.020833333	0.04374758
982	Leicester	Midlands	Leicester	Edge	464437	308189	1094	24	136	2	127	10	2015	01/10/2015	4	498	8646	0.05759889	NA	NA	NA	NA	NA	NA	0.014705882	aft	5	0.020833333	0.017310886
983	Leicester	Midlands	Leicester	Edge	464437	308189	1094	26	144	3	139	11	2015	01/11/2015	4	482	7605	0.063379356	NA	NA	NA	NA	NA	NA	0.020833333	aft	5	0.020833333	0.017310886
984	Leicester	Midlands	Leicester	Edge	464437	308189	1089	23	122	2	111	12	2015	01/12/2015	4	393	6600	0.059545455	NA	NA	NA	NA	NA	NA	0.016393443	aft	5	0.020833333	0.017310886
985	Leicester	Midlands	Leicester	Edge	464437	308189	1091	25	168	2	162	1	2016	01/01/2016	1	464	8722	0.053198808	NA	NA	NA	NA	NA	NA	0.011904762	aft	5	0.020833333	0.02969312
986	Leicester	Midlands	Leicester	Edge	464437	308189	1090	31	152	9	140	2	2016	01/02/2016	1	446	8134	0.054831571	NA	NA	NA	NA	NA	NA	0.059210526	aft	5	0.020833333	0.02969312
987	Leicester	Midlands	Leicester	Edge	464437	308189	1083	31	167	3	162	3	2016	01/03/2016	1	375	7519	0.049873653	NA	NA	NA	NA	NA	NA	0.017964072	aft	5	0.020833333	0.02969312
988	Leicester	Midlands	Leicester	Edge	464437	308189	1086	40	205	10	192	4	2016	01/04/2016	2	425	9815	0.04330107	NA	NA	NA	NA	NA	NA	0.048780488	aft	5	0.020833333	0.057561332
989	Leicester	Midlands	Leicester	Edge	464437	308189	1086	42	114	7	101	5	2016	01/05/2016	2	314	5963	0.052658058	NA	NA	NA	NA	NA	NA	0.061403509	aft	5	0.020833333	0.057561332
990	Leicester	Midlands	Leicester	Edge	464437	308189	1095	42	80	5	62	6	2016	01/06/2016	2	274	4825	0.056787565	NA	NA	NA	NA	NA	NA	0.0625	aft	5	0.020833333	0.057561332
991	Leicester	Midlands	Leicester	Edge	464437	308189	1092	41	66	3	52	7	2016	01/07/2016	3	288	4963	0.058029418	NA	NA	NA	NA	NA	NA	0.045454545	aft	5	0.020833333	0.03041958
992	Leicester	Midlands	Leicester	Edge	464437	308189	1092	36	65	1	47	8	2016	01/08/2016	3	267	4994	0.053464157	NA	NA	NA	NA	NA	NA	0.015384615	aft	5	0.020833333	0.03041958
993	Lincolnshire	Midlands	Lincolnshire	Low	517665	358809	1863	1	45	1	45	1	1996	01/01/1996	1	120	4141	0.028978508	10	1581	0.006325111	NA	NA	NA	0.022222222	pre	1	0	0.017663818
994	Lincolnshire	Midlands	Lincolnshire	Low	517665	358809	1860	3	65	2	65	2	1996	01/02/1996	1	108	4959	0.021778584	6	1912	0.003138075	NA	NA	NA	0.030769231	pre	1	0	0.017663818
995	Lincolnshire	Midlands	Lincolnshire	Low	517665	358809	1858	3	72	0	72	3	1996	01/03/1996	1	133	5077	0.026196573	14	1793	0.007808143	NA	NA	NA	0	pre	1	0	0.017663818
996	Lincolnshire	Midlands	Lincolnshire	Low	517665	358809	1843	3	50	0	50	4	1996	01/04/1996	2	114	3582	0.031825796	18	1179	0.015267176	NA	NA	NA	0	pre	1	0	0.012345679
997	Lincolnshire	Midlands	Lincolnshire	Low	517665	358809	1837	3	27	1	26	5	1996	01/05/1996	2	90	3322	0.027092113	18	1120	0.016071429	NA	NA	NA	0.037037037	pre	1	0	0.012345679
998	Lincolnshire	Midlands	Lincolnshire	Low	517665	358809	1834	3	11	0	11	6	1996	01/06/1996	2	74	2016	0.036706349	4	534	0.007490637	NA	NA	NA	0	pre	1	0	0.012345679
999	Lincolnshire	Midlands	Lincolnshire	Low	517665	358809	1831	2	7	0	6	7	1996	01/07/1996	3	82	1663	0.049308479	8	333	0.024024024	NA	NA	NA	0	pre	1	0	0
1000	Lincolnshire	Midlands	Lincolnshire	Low	517665	358809	1826	2	6	0	6	8	1996	01/08/1996	3	52	1723	0.030179919	3	328	0.009146341	NA	NA	NA	0	pre	1	0	0
1001	Lincolnshire	Midlands	Lincolnshire	Low	517665	358809	1822	2	8	0	8	9	1996	01/09/1996	3	63	1635	0.03853211	3	299	0.010033445	NA	NA	NA	0	pre	1	0	0
1002	Lincolnshire	Midlands	Lincolnshire	Low	517665	358809	1783	1	14	0	13	10	1996	01/10/1996	4	70	2247	0.031152648	3	437	0.006864989	NA	NA	NA	0	pre	1	0	0.010752688
1003	Lincolnshire	Midlands	Lincolnshire	Low	517665	358809	1734	2	31	1	31	11	1996	01/11/1996	4	91	3170	0.028706625	6	971	0.006179197	NA	NA	NA	0.032258065	pre	1	0	0.010752688
1004	Lincolnshire	Midlands	Lincolnshire	Low	517665	358809	1722	2	22	0	22	12	1996	01/12/1996	4	77	2707	0.028444773	7	958	0.007306889	NA	NA	NA	0	pre	1	0	0.010752688
1005	Lincolnshire	Midlands	Lincolnshire	Low	517665	358809	1719	2	39	0	38	1	1997	01/01/1997	1	106	3857	0.027482499	9	1359	0.006622517	NA	NA	NA	0	pre	1	0	0.03030303
1006	Lincolnshire	Midlands	Lincolnshire	Low	517665	358809	1711	3	22	1	22	2	1997	01/02/1997	1	94	4033	0.023307711	6	1371	0.004376368	NA	NA	NA	0.045454545	pre	1	0	0.03030303
1007	Lincolnshire	Midlands	Lincolnshire	Low	517665	358809	1668	2	22	1	22	3	1997	01/03/1997	1	95	3782	0.025118985	12	1349	0.008895478	NA	NA	NA	0.045454545	pre	1	0	0.03030303
1008	Lincolnshire	Midlands	Lincolnshire	Low	517665	358809	1634	2	26	0	25	4	1997	01/04/1997	2	159	3502	0.045402627	25	1104	0.022644928	NA	NA	NA	0	pre	1	0	0
1009	Lincolnshire	Midlands	Lincolnshire	Low	517665	358809	1614	2	10	0	10	5	1997	01/05/1997	2	94	3010	0.031229236	17	844	0.02014218	NA	NA	NA	0	pre	1	0	0
1010	Lincolnshire	Midlands	Lincolnshire	Low	517665	358809	1592	2	4	0	4	6	1997	01/06/1997	2	106	2176	0.048713235	13	414	0.031400966	NA	NA	NA	0	pre	1	0	0
1011	Lincolnshire	Midlands	Lincolnshire	Low	517665	358809	1575	2	7	0	7	7	1997	01/07/1997	3	78	1864	0.041845494	14	343	0.040816327	NA	NA	NA	0	pre	1	0	0
1012	Lincolnshire	Midlands	Lincolnshire	Low	517665	358809	1556	1	3	0	3	8	1997	01/08/1997	3	63	1586	0.039722573	7	250	0.028	NA	NA	NA	0	pre	1	0	0
1013	Lincolnshire	Midlands	Lincolnshire	Low	517665	358809	1548	1	5	0	5	9	1997	01/09/1997	3	106	1749	0.060606061	9	283	0.03180212	NA	NA	NA	0	pre	1	0	0
1014	Lincolnshire	Midlands	Lincolnshire	Low	517665	358809	1541	1	14	0	14	10	1997	01/10/1997	4	86	2530	0.033992095	4	509	0.007858546	NA	NA	NA	0	pre	1	0	0
1015	Lincolnshire	Midlands	Lincolnshire	Low	517665	358809	1538	0	15	0	15	11	1997	01/11/1997	4	112	2986	0.037508372	10	779	0.01283697	NA	NA	NA	0	pre	1	0	0
1016	Lincolnshire	Midlands	Lincolnshire	Low	517665	358809	1517	0	19	0	19	12	1997	01/12/1997	4	91	2902	0.031357684	5	967	0.005170631	NA	NA	NA	0	pre	1	0	0
1017	Lincolnshire	Midlands	Lincolnshire	Low	517665	358809	1502	0	30	0	30	1	1998	01/01/1998	1	143	4126	0.034658265	6	1290	0.004651163	NA	NA	NA	0	pre	1	0	0
1018	Lincolnshire	Midlands	Lincolnshire	Low	517665	358809	1499	0	22	0	22	2	1998	01/02/1998	1	145	4354	0.03330271	20	1335	0.014981273	NA	NA	NA	0	pre	1	0	0
1019	Lincolnshire	Midlands	Lincolnshire	Low	517665	358809	1491	0	16	0	16	3	1998	01/03/1998	1	175	4126	0.04241396	10	1184	0.008445946	NA	NA	NA	0	pre	1	0	0
1020	Lincolnshire	Midlands	Lincolnshire	Low	517665	358809	1482	0	16	0	16	4	1998	01/04/1998	2	138	3688	0.037418655	16	990	0.016161616	NA	NA	NA	0	pre	1	0	0
1021	Lincolnshire	Midlands	Lincolnshire	Low	517665	358809	1468	0	9	0	9	5	1998	01/05/1998	2	122	3005	0.040599002	10	721	0.013869626	NA	NA	NA	0	pre	1	0	0
1022	Lincolnshire	Midlands	Lincolnshire	Low	517665	358809	1443	0	5	0	5	6	1998	01/06/1998	2	141	2309	0.061065396	17	454	0.037444934	NA	NA	NA	0	pre	1	0	0
1023	Lincolnshire	Midlands	Lincolnshire	Low	517665	358809	1407	0	7	0	7	7	1998	01/07/1998	3	106	2295	0.046187364	3	353	0.008498584	NA	NA	NA	0	pre	1	0	0
1024	Lincolnshire	Midlands	Lincolnshire	Low	517665	358809	1404	0	10	0	10	8	1998	01/08/1998	3	100	1658	0.060313631	7	240	0.029166667	NA	NA	NA	0	pre	1	0	0
1025	Lincolnshire	Midlands	Lincolnshire	Low	517665	358809	1387	0	5	0	5	9	1998	01/09/1998	3	94	1702	0.055229142	7	237	0.029535865	NA	NA	NA	0	pre	1	0	0
1026	Lincolnshire	Midlands	Lincolnshire	Low	517665	358809	1386	1	18	1	18	10	1998	01/10/1998	4	111	2888	0.038434903	9	597	0.015075377	NA	NA	NA	0.055555556	pre	1	0	0.018518519
1027	Lincolnshire	Midlands	Lincolnshire	Low	517665	358809	1380	1	38	0	38	11	1998	01/11/1998	4	131	3516	0.037258248	6	977	0.006141249	NA	NA	NA	0	pre	1	0	0.018518519
1028	Lincolnshire	Midlands	Lincolnshire	Low	517665	358809	1375	1	22	0	22	12	1998	01/12/1998	4	101	3290	0.030699088	4	1040	0.003846154	NA	NA	NA	0	pre	1	0	0.018518519
1029	Lincolnshire	Midlands	Lincolnshire	Low	517665	358809	1372	2	44	1	44	1	1999	01/01/1999	1	139	4445	0.031271091	8	1465	0.005460751	NA	NA	NA	0.022727273	pre	1	0	0.024242424
1030	Lincolnshire	Midlands	Lincolnshire	Low	517665	358809	1367	3	40	2	39	2	1999	01/02/1999	1	186	4785	0.038871473	10	1538	0.006501951	NA	NA	NA	0.05	pre	1	0	0.024242424
1031	Lincolnshire	Midlands	Lincolnshire	Low	517665	358809	1352	3	36	0	36	3	1999	01/03/1999	1	220	4748	0.046335299	11	1394	0.007890961	NA	NA	NA	0	pre	1	0	0.024242424
1032	Lincolnshire	Midlands	Lincolnshire	Low	517665	358809	1344	2	32	0	31	4	1999	01/04/1999	2	165	4878	0.033825338	11	1304	0.008435583	NA	NA	NA	0	pre	1	0	0.114906832
1033	Lincolnshire	Midlands	Lincolnshire	Low	517665	358809	1342	3	23	3	21	5	1999	01/05/1999	2	147	3314	0.044357272	9	885	0.010169492	NA	NA	NA	0.130434783	pre	1	0	0.114906832
1034	Lincolnshire	Midlands	Lincolnshire	Low	517665	358809	1329	6	14	3	14	6	1999	01/06/1999	2	136	2311	0.058848983	8	504	0.015873016	NA	NA	NA	0.214285714	pre	1	0	0.114906832
1035	Lincolnshire	Midlands	Lincolnshire	Low	517665	358809	1330	6	26	0	24	7	1999	01/07/1999	3	108	2827	0.038203042	5	473	0.010570825	NA	NA	NA	0	pre	1	0	0.047619048
1036	Lincolnshire	Midlands	Lincolnshire	Low	517665	358809	1332	5	7	0	7	8	1999	01/08/1999	3	86	1873	0.045915643	14	289	0.048442907	NA	NA	NA	0	pre	1	0	0.047619048
1037	Lincolnshire	Midlands	Lincolnshire	Low	517665	358809	1326	5	14	2	13	9	1999	01/09/1999	3	87	2147	0.040521658	8	318	0.025157233	NA	NA	NA	0.142857143	pre	1	0	0.047619048
1038	Lincolnshire	Midlands	Lincolnshire	Low	517665	358809	1327	5	8	0	8	10	1999	01/10/1999	4	96	2705	0.035489834	3	478	0.006276151	NA	NA	NA	0	pre	1	0	0.00952381
1039	Lincolnshire	Midlands	Lincolnshire	Low	517665	358809	1318	5	38	0	36	11	1999	01/11/1999	4	177	3606	0.049084859	6	949	0.006322445	NA	NA	NA	0	pre	1	0	0.00952381
1040	Lincolnshire	Midlands	Lincolnshire	Low	517665	358809	1315	4	35	1	34	12	1999	01/12/1999	4	113	3652	0.03094195	2	1075	0.001860465	NA	NA	NA	0.028571429	pre	1	0	0.00952381
1041	Lincolnshire	Midlands	Lincolnshire	Low	517665	358809	1316	2	43	0	41	1	2000	01/01/2000	1	197	4295	0.045867288	12	1486	0.00807537	NA	NA	NA	0	pre	1	0	0.005649718
1042	Lincolnshire	Midlands	Lincolnshire	Low	517665	358809	1311	2	59	1	59	2	2000	01/02/2000	1	199	4911	0.040521279	12	1633	0.007348438	NA	NA	NA	0.016949153	pre	1	0	0.005649718
1043	Lincolnshire	Midlands	Lincolnshire	Low	517665	358809	1303	2	53	0	53	3	2000	01/03/2000	1	175	5649	0.030978934	9	1628	0.005528256	NA	NA	NA	0	pre	2	0	0.005649718
1044	Lincolnshire	Midlands	Lincolnshire	Low	517665	358809	1309	3	31	1	30	4	2000	01/04/2000	2	141	3814	0.036969061	12	985	0.012182741	NA	NA	NA	0.032258065	pre	2	0	0.010752688
1045	Lincolnshire	Midlands	Lincolnshire	Low	517665	358809	1312	2	14	0	13	5	2000	01/05/2000	2	138	3509	0.039327444	10	874	0.011441648	NA	NA	NA	0	pre	2	0	0.010752688
1046	Lincolnshire	Midlands	Lincolnshire	Low	517665	358809	1306	0	7	0	7	6	2000	01/06/2000	2	121	2870	0.042160279	8	578	0.01384083	NA	NA	NA	0	pre	2	0	0.010752688
1047	Lincolnshire	Midlands	Lincolnshire	Low	517665	358809	1307	1	12	1	11	7	2000	01/07/2000	3	104	2186	0.04757548	3	341	0.008797654	NA	NA	NA	0.083333333	pre	2	0	0.027777778
1048	Lincolnshire	Midlands	Lincolnshire	Low	517665	358809	1317	1	6	0	6	8	2000	01/08/2000	3	110	2098	0.052430887	3	329	0.009118541	NA	NA	NA	0	pre	2	0	0.027777778
1049	Lincolnshire	Midlands	Lincolnshire	Low	517665	358809	1306	0	3	0	3	9	2000	01/09/2000	3	113	2215	0.051015801	6	257	0.023346304	NA	NA	NA	0	pre	2	0	0.027777778
1050	Lincolnshire	Midlands	Lincolnshire	Low	517665	358809	1302	0	8	0	8	10	2000	01/10/2000	4	132	2240	0.058928571	6	346	0.01734104	NA	NA	NA	0	pre	2	0	0
1051	Lincolnshire	Midlands	Lincolnshire	Low	517665	358809	1299	0	26	0	26	11	2000	01/11/2000	4	159	3648	0.043585526	3	855	0.003508772	NA	NA	NA	0	pre	2	0	0
1052	Lincolnshire	Midlands	Lincolnshire	Low	517665	358809	1304	0	21	0	21	12	2000	01/12/2000	4	146	3161	0.046187915	4	905	0.00441989	NA	NA	NA	0	pre	2	0	0
1053	Lincolnshire	Midlands	Lincolnshire	Low	517665	358809	1307	0	23	0	23	1	2001	01/01/2001	1	207	3786	0.054675119	8	1124	0.007117438	NA	NA	NA	0	int	2	0	0
1054	Lincolnshire	Midlands	Lincolnshire	Low	517665	358809	1304	0	27	0	27	2	2001	01/02/2001	1	143	4335	0.032987313	5	1221	0.004095004	NA	NA	NA	0	int	2	0	0
1055	Lincolnshire	Midlands	Lincolnshire	Low	517665	358809	1303	0	2	0	2	3	2001	01/03/2001	1	15	601	0.024958403	0	141	0	NA	NA	NA	0	int	2	0	0
1056	Lincolnshire	Midlands	Lincolnshire	Low	517665	358809	1303	0	3	0	3	4	2001	01/04/2001	2	35	386	0.090673575	2	77	0.025974026	NA	NA	NA	0	int	2	0	0
1057	Lincolnshire	Midlands	Lincolnshire	Low	517665	358809	1308	0	2	0	2	5	2001	01/05/2001	2	28	360	0.077777778	2	66	0.03030303	NA	NA	NA	0	int	2	0	0
1058	Lincolnshire	Midlands	Lincolnshire	Low	517665	358809	1307	0	1	0	1	6	2001	01/06/2001	2	32	332	0.096385542	1	29	0.034482759	NA	NA	NA	0	int	2	0	0
1059	Lincolnshire	Midlands	Lincolnshire	Low	517665	358809	1310	0	0	0	0	7	2001	01/07/2001	3	35	358	0.097765363	3	38	0.078947368	NA	NA	NA	NA	int	2	0	NA
1060	Lincolnshire	Midlands	Lincolnshire	Low	517665	358809	1311	0	0	0	0	8	2001	01/08/2001	3	19	355	0.053521127	2	30	0.066666667	NA	NA	NA	NA	int	2	0	NA
1061	Lincolnshire	Midlands	Lincolnshire	Low	517665	358809	1312	0	0	0	0	9	2001	01/09/2001	3	42	363	0.115702479	3	24	0.125	NA	NA	NA	NA	int	2	0	NA
1062	Lincolnshire	Midlands	Lincolnshire	Low	517665	358809	1313	0	0	0	0	10	2001	01/10/2001	4	65	398	0.163316583	0	41	0	NA	NA	NA	NA	int	2	0	0
1063	Lincolnshire	Midlands	Lincolnshire	Low	517665	358809	1315	0	3	0	3	11	2001	01/11/2001	4	76	840	0.09047619	0	84	0	NA	NA	NA	0	int	2	0	0
1064	Lincolnshire	Midlands	Lincolnshire	Low	517665	358809	1316	0	8	0	8	12	2001	01/12/2001	4	104	1061	0.098020735	1	109	0.009174312	NA	NA	NA	0	int	2	0	0
1065	Lincolnshire	Midlands	Lincolnshire	Low	517665	358809	1316	0	21	0	21	1	2002	01/01/2002	1	201	2763	0.072747014	4	597	0.006700168	NA	NA	NA	0	int	2	0	0
1066	Lincolnshire	Midlands	Lincolnshire	Low	517665	358809	1318	0	22	0	22	2	2002	01/02/2002	1	375	4436	0.084535618	13	1153	0.011274935	NA	NA	NA	0	int	2	0	0
1067	Lincolnshire	Midlands	Lincolnshire	Low	517665	358809	1318	0	20	0	20	3	2002	01/03/2002	1	348	5528	0.062952243	10	1579	0.006333122	NA	NA	NA	0	int	2	0	0
1068	Lincolnshire	Midlands	Lincolnshire	Low	517665	358809	1316	0	31	0	31	4	2002	01/04/2002	2	396	5161	0.076729316	18	1436	0.012534819	NA	NA	NA	0	int	2	0	0.047619048
1069	Lincolnshire	Midlands	Lincolnshire	Low	517665	358809	1300	0	16	0	16	5	2002	01/05/2002	2	321	5501	0.058353027	25	1382	0.018089725	NA	NA	NA	0	int	2	0	0.047619048
1070	Lincolnshire	Midlands	Lincolnshire	Low	517665	358809	1302	1	7	1	7	6	2002	01/06/2002	2	193	2682	0.071961223	26	581	0.04475043	NA	NA	NA	0.142857143	int	2	0	0.047619048
1071	Lincolnshire	Midlands	Lincolnshire	Low	517665	358809	1296	1	5	0	5	7	2002	01/07/2002	3	235	3027	0.077634622	17	565	0.030088496	NA	NA	NA	0	int	2	0	0.055555556
1072	Lincolnshire	Midlands	Lincolnshire	Low	517665	358809	1295	1	5	0	5	8	2002	01/08/2002	3	182	2910	0.062542955	12	466	0.025751073	NA	NA	NA	0	int	2	0	0.055555556
1073	Lincolnshire	Midlands	Lincolnshire	Low	517665	358809	1288	2	6	1	5	9	2002	01/09/2002	3	206	2749	0.07493634	8	512	0.015625	NA	NA	NA	0.166666667	int	2	0	0.055555556
1074	Lincolnshire	Midlands	Lincolnshire	Low	517665	358809	1248	2	21	1	21	10	2002	01/10/2002	4	248	3785	0.065521797	14	864	0.016203704	NA	NA	NA	0.047619048	int	2	0	0.025676937
1075	Lincolnshire	Midlands	Lincolnshire	Low	517665	358809	1221	1	56	0	56	11	2002	01/11/2002	4	328	6208	0.052835052	25	2007	0.012456403	NA	NA	NA	0	int	2	0	0.025676937
1076	Lincolnshire	Midlands	Lincolnshire	Low	517665	358809	1209	1	34	1	33	12	2002	01/12/2002	4	286	4903	0.058331634	18	1666	0.010804322	NA	NA	NA	0.029411765	int	2	0	0.025676937
1077	Lincolnshire	Midlands	Lincolnshire	Low	517665	358809	1202	0	60	0	60	1	2003	01/01/2003	1	374	7025	0.053238434	29	2172	0.01335175	NA	NA	NA	0	int	2	0	0.00952381
1078	Lincolnshire	Midlands	Lincolnshire	Low	517665	358809	1197	0	46	0	45	2	2003	01/02/2003	1	337	6175	0.054574899	29	1787	0.016228316	NA	NA	NA	0	int	2	0	0.00952381
1079	Lincolnshire	Midlands	Lincolnshire	Low	517665	358809	1182	1	35	1	35	3	2003	01/03/2003	1	430	6204	0.069310123	34	1727	0.019687319	NA	NA	NA	0.028571429	int	2	0	0.00952381
1080	Lincolnshire	Midlands	Lincolnshire	Low	517665	358809	1177	1	29	0	29	4	2003	01/04/2003	2	331	4821	0.068657955	20	1275	0.015686275	NA	NA	NA	0	int	2	0	0.03030303
1081	Lincolnshire	Midlands	Lincolnshire	Low	517665	358809	1174	2	11	1	10	5	2003	01/05/2003	2	238	5327	0.044678055	18	1274	0.014128728	NA	NA	NA	0.090909091	int	2	0	0.03030303
1082	Lincolnshire	Midlands	Lincolnshire	Low	517665	358809	1171	2	13	0	13	6	2003	01/06/2003	2	257	3838	0.066961959	17	761	0.022339028	NA	NA	NA	0	int	2	0	0.03030303
1083	Lincolnshire	Midlands	Lincolnshire	Low	517665	358809	1171	2	27	0	27	7	2003	01/07/2003	3	206	3715	0.055450875	13	707	0.018387553	NA	NA	NA	0	int	2	0	0
1084	Lincolnshire	Midlands	Lincolnshire	Low	517665	358809	1169	2	17	0	17	8	2003	01/08/2003	3	118	2988	0.039491299	5	571	0.008756567	NA	NA	NA	0	int	2	0	0
1085	Lincolnshire	Midlands	Lincolnshire	Low	517665	358809	1169	2	20	0	20	9	2003	01/09/2003	3	216	3383	0.063848655	6	690	0.008695652	NA	NA	NA	0	aft	2	0	0
1086	Lincolnshire	Midlands	Lincolnshire	Low	517665	358809	1160	2	28	0	28	10	2003	01/10/2003	4	201	4100	0.04902439	8	799	0.010012516	NA	NA	NA	0	aft	2	0	0
1087	Lincolnshire	Midlands	Lincolnshire	Low	517665	358809	1159	1	37	0	35	11	2003	01/11/2003	4	264	4491	0.058784235	11	1135	0.00969163	NA	NA	NA	0	aft	2	0	0
1088	Lincolnshire	Midlands	Lincolnshire	Low	517665	358809	1154	0	28	0	28	12	2003	01/12/2003	4	236	4070	0.057985258	9	1134	0.007936508	NA	NA	NA	0	aft	2	0	0
1089	Lincolnshire	Midlands	Lincolnshire	Low	517665	358809	1153	0	53	0	53	1	2004	01/01/2004	1	336	6380	0.052664577	23	1744	0.013188073	NA	NA	NA	0	aft	2	0	0.013419216
1090	Lincolnshire	Midlands	Lincolnshire	Low	517665	358809	1156	1	54	1	54	2	2004	01/02/2004	1	312	5970	0.052261307	32	1748	0.018306636	NA	NA	NA	0.018518519	aft	2	0	0.013419216
1091	Lincolnshire	Midlands	Lincolnshire	Low	517665	358809	1141	2	46	1	46	3	2004	01/03/2004	1	438	5989	0.073134079	33	1615	0.020433437	NA	NA	NA	0.02173913	aft	2	0	0.013419216
1092	Lincolnshire	Midlands	Lincolnshire	Low	517665	358809	1139	3	46	1	45	4	2004	01/04/2004	2	344	6347	0.054198834	16	1507	0.01061712	NA	NA	NA	0.02173913	aft	3	0	0.031055901
1093	Lincolnshire	Midlands	Lincolnshire	Low	517665	358809	1131	3	14	1	14	5	2004	01/05/2004	2	265	4553	0.058203382	19	1032	0.018410853	NA	NA	NA	0.071428571	aft	3	0	0.031055901
1094	Lincolnshire	Midlands	Lincolnshire	Low	517665	358809	1134	0	25	0	23	6	2004	01/06/2004	2	272	3548	0.076662909	19	674	0.028189911	NA	NA	NA	0	aft	3	0	0.031055901
1095	Lincolnshire	Midlands	Lincolnshire	Low	517665	358809	1136	0	25	0	25	7	2004	01/07/2004	3	170	3943	0.04311438	14	620	0.022580645	NA	NA	NA	0	aft	3	0	0
1096	Lincolnshire	Midlands	Lincolnshire	Low	517665	358809	1132	0	11	0	11	8	2004	01/08/2004	3	196	2981	0.065749748	11	469	0.023454158	NA	NA	NA	0	aft	3	0	0
1097	Lincolnshire	Midlands	Lincolnshire	Low	517665	358809	1127	0	18	0	18	9	2004	01/09/2004	3	159	3127	0.050847458	9	532	0.016917293	NA	NA	NA	0	aft	3	0	0
1098	Lincolnshire	Midlands	Lincolnshire	Low	517665	358809	1126	2	22	2	22	10	2004	01/10/2004	4	216	3830	0.056396867	7	705	0.009929078	NA	NA	NA	0.090909091	aft	3	0	0.044191919
1099	Lincolnshire	Midlands	Lincolnshire	Low	517665	358809	1129	4	48	2	48	11	2004	01/11/2004	4	369	5210	0.070825336	17	1306	0.013016845	NA	NA	NA	0.041666667	aft	3	0	0.044191919
1100	Lincolnshire	Midlands	Lincolnshire	Low	517665	358809	1124	3	43	0	42	12	2004	01/12/2004	4	261	4901	0.053254438	8	1240	0.006451613	NA	NA	NA	0	aft	3	0	0.044191919
1101	Lincolnshire	Midlands	Lincolnshire	Low	517665	358809	1117	1	41	0	39	1	2005	01/01/2005	1	430	5786	0.074317318	24	1331	0.018031555	NA	NA	NA	0	aft	3	0	0
1102	Lincolnshire	Midlands	Lincolnshire	Low	517665	358809	1112	1	29	0	29	2	2005	01/02/2005	1	461	6305	0.073116574	17	1370	0.012408759	NA	NA	NA	0	aft	3	0	0
1103	Lincolnshire	Midlands	Lincolnshire	Low	517665	358809	1112	1	37	0	37	3	2005	01/03/2005	1	423	5915	0.071513102	14	1028	0.013618677	NA	NA	NA	0	aft	3	0	0
1104	Lincolnshire	Midlands	Lincolnshire	Low	517665	358809	1115	2	35	1	34	4	2005	01/04/2005	2	384	6351	0.060462919	13	848	0.015330189	NA	NA	NA	0.028571429	aft	3	0	0.00952381
1105	Lincolnshire	Midlands	Lincolnshire	Low	517665	358809	1113	2	20	0	20	5	2005	01/05/2005	2	256	4039	0.063382025	13	599	0.021702838	NA	NA	NA	0	aft	3	0	0.00952381
1106	Lincolnshire	Midlands	Lincolnshire	Low	517665	358809	1107	2	17	0	17	6	2005	01/06/2005	2	219	3342	0.065529623	11	434	0.025345622	NA	NA	NA	0	aft	3	0	0.00952381
1107	Lincolnshire	Midlands	Lincolnshire	Low	517665	358809	1106	2	16	0	15	7	2005	01/07/2005	3	173	3342	0.05176541	5	414	0.012077295	NA	NA	NA	0	aft	3	0	0
1108	Lincolnshire	Midlands	Lincolnshire	Low	517665	358809	1107	2	12	0	12	8	2005	01/08/2005	3	194	2769	0.070061394	9	322	0.027950311	NA	NA	NA	0	aft	3	0	0
1109	Lincolnshire	Midlands	Lincolnshire	Low	517665	358809	1091	2	15	0	14	9	2005	01/09/2005	3	226	3588	0.062987737	4	402	0.009950249	NA	NA	NA	0	aft	3	0	0
1110	Lincolnshire	Midlands	Lincolnshire	Low	517665	358809	1088	2	19	0	19	10	2005	01/10/2005	4	276	3647	0.07567864	7	603	0.011608624	NA	NA	NA	0	aft	3	0	0
1111	Lincolnshire	Midlands	Lincolnshire	Low	517665	358809	1084	2	37	0	36	11	2005	01/11/2005	4	340	5054	0.067273447	7	1044	0.006704981	NA	NA	NA	0	aft	3	0	0
1112	Lincolnshire	Midlands	Lincolnshire	Low	517665	358809	1080	1	26	0	26	12	2005	01/12/2005	4	282	5702	0.049456331	11	1302	0.008448541	NA	NA	NA	0	aft	3	0	0
1113	Lincolnshire	Midlands	Lincolnshire	Low	517665	358809	1087	1	33	0	32	1	2006	01/01/2006	1	386	6399	0.060321925	21	1572	0.013358779	NA	NA	NA	0	aft	3	0	0
1114	Lincolnshire	Midlands	Lincolnshire	Low	517665	358809	1088	0	42	0	41	2	2006	01/02/2006	1	315	6854	0.045958564	11	1538	0.007152146	NA	NA	NA	0	aft	3	0	0
1115	Lincolnshire	Midlands	Lincolnshire	Low	517665	358809	1083	0	54	0	54	3	2006	01/03/2006	1	366	7815	0.046833013	12	1494	0.008032129	NA	NA	NA	0	aft	3	0	0
1116	Lincolnshire	Midlands	Lincolnshire	Low	517665	358809	1081	1	55	1	54	4	2006	01/04/2006	2	265	6007	0.044115199	9	1029	0.008746356	NA	NA	NA	0.018181818	aft	3	0	0.013468013
1117	Lincolnshire	Midlands	Lincolnshire	Low	517665	358809	1082	2	45	1	44	5	2006	01/05/2006	2	281	5143	0.054637371	11	786	0.013994911	NA	NA	NA	0.022222222	aft	3	0	0.013468013
1118	Lincolnshire	Midlands	Lincolnshire	Low	517665	358809	1077	2	23	0	23	6	2006	01/06/2006	2	233	4463	0.052207036	17	650	0.026153846	NA	NA	NA	0	aft	3	0	0.013468013
1119	Lincolnshire	Midlands	Lincolnshire	Low	517665	358809	1074	2	30	0	28	7	2006	01/07/2006	3	222	3702	0.059967585	8	482	0.01659751	NA	NA	NA	0	aft	3	0	0.012345679
1120	Lincolnshire	Midlands	Lincolnshire	Low	517665	358809	1077	2	26	0	26	8	2006	01/08/2006	3	183	3275	0.055877863	9	527	0.017077799	NA	NA	NA	0	aft	3	0	0.012345679
1121	Lincolnshire	Midlands	Lincolnshire	Low	517665	358809	1080	2	27	1	25	9	2006	01/09/2006	3	285	4434	0.064276049	9	620	0.014516129	NA	NA	NA	0.037037037	aft	3	0	0.012345679
1122	Lincolnshire	Midlands	Lincolnshire	Low	517665	358809	1077	2	31	0	31	10	2006	01/10/2006	4	346	4419	0.078298258	12	845	0.014201183	NA	NA	NA	0	aft	3	0	0
1123	Lincolnshire	Midlands	Lincolnshire	Low	517665	358809	1078	2	64	0	62	11	2006	01/11/2006	4	357	6173	0.057832496	7	1486	0.004710633	NA	NA	NA	0	aft	3	0	0
1124	Lincolnshire	Midlands	Lincolnshire	Low	517665	358809	1083	2	66	0	66	12	2006	01/12/2006	4	291	5730	0.05078534	9	1622	0.005548705	NA	NA	NA	0	aft	3	0	0
1125	Lincolnshire	Midlands	Lincolnshire	Low	517665	358809	1082	2	70	0	69	1	2007	01/01/2007	1	458	6451	0.070996745	15	1775	0.008450704	NA	NA	NA	0	aft	3	0	0.004016064
1126	Lincolnshire	Midlands	Lincolnshire	Low	517665	358809	1085	1	49	0	48	2	2007	01/02/2007	1	384	6982	0.054998568	12	1828	0.006564551	NA	NA	NA	0	aft	3	0	0.004016064
1127	Lincolnshire	Midlands	Lincolnshire	Low	517665	358809	1084	2	83	1	81	3	2007	01/03/2007	1	438	8349	0.052461373	18	1791	0.010050251	NA	NA	NA	0.012048193	aft	3	0	0.004016064
1128	Lincolnshire	Midlands	Lincolnshire	Low	517665	358809	1088	2	56	0	56	4	2007	01/04/2007	2	415	6350	0.065354331	19	1135	0.016740088	NA	NA	NA	0	aft	3	0	0
1129	Lincolnshire	Midlands	Lincolnshire	Low	517665	358809	1089	1	32	0	32	5	2007	01/05/2007	2	298	5345	0.05575304	9	944	0.009533898	NA	NA	NA	0	aft	3	0	0
1130	Lincolnshire	Midlands	Lincolnshire	Low	517665	358809	1088	0	27	0	27	6	2007	01/06/2007	2	278	4559	0.060978285	17	702	0.024216524	NA	NA	NA	0	aft	3	0	0
1131	Lincolnshire	Midlands	Lincolnshire	Low	517665	358809	1086	0	31	0	31	7	2007	01/07/2007	3	284	3826	0.07422896	11	616	0.017857143	NA	NA	NA	0	aft	3	0	0.013888889
1132	Lincolnshire	Midlands	Lincolnshire	Low	517665	358809	1084	0	7	0	7	8	2007	01/08/2007	3	175	2905	0.060240964	9	430	0.020930233	NA	NA	NA	0	aft	3	0	0.013888889
1133	Lincolnshire	Midlands	Lincolnshire	Low	517665	358809	1081	1	24	1	24	9	2007	01/09/2007	3	270	3601	0.074979172	7	544	0.012867647	NA	NA	NA	0.041666667	aft	3	0	0.013888889
1134	Lincolnshire	Midlands	Lincolnshire	Low	517665	358809	1074	2	21	1	21	10	2007	01/10/2007	4	448	4297	0.104258785	11	630	0.017460317	NA	NA	NA	0.047619048	aft	3	0	0.015873016
1135	Lincolnshire	Midlands	Lincolnshire	Low	517665	358809	1073	2	54	0	54	11	2007	01/11/2007	4	402	6524	0.061618639	9	1308	0.006880734	NA	NA	NA	0	aft	3	0	0.015873016
1136	Lincolnshire	Midlands	Lincolnshire	Low	517665	358809	1066	2	48	0	48	12	2007	01/12/2007	4	339	4946	0.068540235	6	1259	0.004765687	NA	NA	NA	0	aft	3	0	0.015873016
1137	Lincolnshire	Midlands	Lincolnshire	Low	517665	358809	1064	2	51	1	51	1	2008	01/01/2008	1	474	6593	0.071894433	12	1672	0.007177033	NA	NA	NA	0.019607843	aft	3	0	0.006535948
1138	Lincolnshire	Midlands	Lincolnshire	Low	517665	358809	1064	1	52	0	51	2	2008	01/02/2008	1	473	7396	0.063953488	10	1688	0.005924171	NA	NA	NA	0	aft	3	0	0.006535948
1139	Lincolnshire	Midlands	Lincolnshire	Low	517665	358809	1065	1	67	0	67	3	2008	01/03/2008	1	426	5872	0.072547684	14	1260	0.011111111	NA	NA	NA	0	aft	3	0	0.006535948
1140	Lincolnshire	Midlands	Lincolnshire	Low	517665	358809	1063	2	64	1	64	4	2008	01/04/2008	2	594	6909	0.085974815	16	1000	0.016	NA	NA	NA	0.015625	aft	3	0	0.043308284
1141	Lincolnshire	Midlands	Lincolnshire	Low	517665	358809	1061	2	47	1	47	5	2008	01/05/2008	2	390	5908	0.066012187	17	997	0.017051153	NA	NA	NA	0.021276596	aft	3	0	0.043308284
1142	Lincolnshire	Midlands	Lincolnshire	Low	517665	358809	1059	6	43	4	43	6	2008	01/06/2008	2	375	4319	0.086825654	11	612	0.017973856	NA	NA	NA	0.093023256	aft	4	0.014285714	0.043308284
1143	Lincolnshire	Midlands	Lincolnshire	Low	517665	358809	1053	7	31	1	31	7	2008	01/07/2008	3	359	4236	0.084749764	9	563	0.01598579	NA	NA	NA	0.032258065	aft	4	0.014285714	0.010752688
1144	Lincolnshire	Midlands	Lincolnshire	Low	517665	358809	1048	6	31	0	30	8	2008	01/08/2008	3	305	3768	0.080944798	8	482	0.01659751	NA	NA	NA	0	aft	4	0.014285714	0.010752688
1145	Lincolnshire	Midlands	Lincolnshire	Low	517665	358809	1049	5	21	0	20	9	2008	01/09/2008	3	381	4105	0.092813642	12	491	0.024439919	NA	NA	NA	0	aft	4	0.014285714	0.010752688
1146	Lincolnshire	Midlands	Lincolnshire	Low	517665	358809	1050	4	34	1	33	10	2008	01/10/2008	4	426	5602	0.07604427	11	703	0.015647226	NA	NA	NA	0.029411765	aft	4	0.014285714	0.03869281
1147	Lincolnshire	Midlands	Lincolnshire	Low	517665	358809	1053	6	45	3	42	11	2008	01/11/2008	4	448	6194	0.072328059	10	1072	0.009328358	NA	NA	NA	0.066666667	aft	4	0.014285714	0.03869281
1148	Lincolnshire	Midlands	Lincolnshire	Low	517665	358809	1052	7	50	1	49	12	2008	01/12/2008	4	360	5528	0.06512301	7	1176	0.005952381	NA	NA	NA	0.02	aft	4	0.014285714	0.03869281
1149	Lincolnshire	Midlands	Lincolnshire	Low	517665	358809	1046	8	52	1	52	1	2009	01/01/2009	1	533	7893	0.06752819	18	1566	0.011494253	NA	NA	NA	0.019230769	aft	4	0.014285714	0.020572451
1150	Lincolnshire	Midlands	Lincolnshire	Low	517665	358809	1051	8	52	1	50	2	2009	01/02/2009	1	438	7181	0.06099429	13	1210	0.010743802	NA	NA	NA	0.019230769	aft	4	0.014285714	0.020572451
1151	Lincolnshire	Midlands	Lincolnshire	Low	517665	358809	1054	9	43	1	42	3	2009	01/03/2009	1	571	7550	0.075629139	19	1126	0.01687389	NA	NA	NA	0.023255814	aft	4	0.014285714	0.020572451
1152	Lincolnshire	Midlands	Lincolnshire	Low	517665	358809	1052	8	47	1	44	4	2009	01/04/2009	2	441	7523	0.058620231	14	994	0.014084507	NA	NA	NA	0.021276596	aft	4	0.014285714	0.007092199
1153	Lincolnshire	Midlands	Lincolnshire	Low	517665	358809	1053	7	36	0	35	5	2009	01/05/2009	2	359	6019	0.059644459	15	736	0.020380435	NA	NA	NA	0	aft	4	0.014285714	0.007092199
1154	Lincolnshire	Midlands	Lincolnshire	Low	517665	358809	1048	7	33	0	33	6	2009	01/06/2009	2	367	4610	0.079609544	12	532	0.022556391	NA	NA	NA	0	aft	4	0.014285714	0.007092199
1155	Lincolnshire	Midlands	Lincolnshire	Low	517665	358809	1046	7	40	0	36	7	2009	01/07/2009	3	294	4888	0.0601473	5	547	0.009140768	NA	NA	NA	0	aft	4	0.014285714	0.021595263
1156	Lincolnshire	Midlands	Lincolnshire	Low	517665	358809	1050	8	29	1	29	8	2009	01/08/2009	3	213	3953	0.053883127	13	430	0.030232558	NA	NA	NA	0.034482759	aft	4	0.014285714	0.021595263
1157	Lincolnshire	Midlands	Lincolnshire	Low	517665	358809	1051	9	33	1	32	9	2009	01/09/2009	3	305	4413	0.069113981	5	573	0.008726003	NA	NA	NA	0.03030303	aft	4	0.014285714	0.021595263
1158	Lincolnshire	Midlands	Lincolnshire	Low	517665	358809	1030	7	30	0	26	10	2009	01/10/2009	4	333	6271	0.053101579	7	750	0.009333333	NA	NA	NA	0	aft	4	0.014285714	0
1159	Lincolnshire	Midlands	Lincolnshire	Low	517665	358809	1036	7	31	0	29	11	2009	01/11/2009	4	454	6139	0.073953413	8	985	0.008121827	NA	NA	NA	0	aft	4	0.014285714	0
1160	Lincolnshire	Midlands	Lincolnshire	Low	517665	358809	1037	7	50	0	48	12	2009	01/12/2009	4	290	5764	0.050312283	9	1173	0.007672634	NA	NA	NA	0	aft	4	0.014285714	0
1161	Lincolnshire	Midlands	Lincolnshire	Low	517665	358809	1035	7	56	0	54	1	2010	01/01/2010	1	432	6851	0.063056488	15	1297	0.01156515	NA	NA	NA	0	aft	4	0.014285714	0.004444444
1162	Lincolnshire	Midlands	Lincolnshire	Low	517665	358809	1032	3	50	0	47	2	2010	01/02/2010	1	440	8114	0.054227262	17	1574	0.010800508	NA	NA	NA	0	aft	4	0.014285714	0.004444444
1163	Lincolnshire	Midlands	Lincolnshire	Low	517665	358809	1031	3	75	1	74	3	2010	01/03/2010	1	525	8120	0.064655172	19	1357	0.014001474	NA	NA	NA	0.013333333	aft	4	0.014285714	0.004444444
1164	Lincolnshire	Midlands	Lincolnshire	Low	517665	358809	1013	3	78	1	77	4	2010	01/04/2010	2	429	8834	0.048562373	24	1350	0.017777778	NA	NA	NA	0.012820513	aft	4	0.014285714	0.044194736
1165	Lincolnshire	Midlands	Lincolnshire	Low	517665	358809	1016	4	49	2	48	5	2010	01/05/2010	2	387	5833	0.066346648	21	910	0.023076923	NA	NA	NA	0.040816327	aft	4	0.014285714	0.044194736
1166	Lincolnshire	Midlands	Lincolnshire	Low	517665	358809	1018	7	38	3	38	6	2010	01/06/2010	2	391	4059	0.096329145	22	550	0.04	NA	NA	NA	0.078947368	aft	4	0.014285714	0.044194736
1167	Lincolnshire	Midlands	Lincolnshire	Low	517665	358809	1019	4	38	0	38	7	2010	01/07/2010	3	247	5086	0.048564687	5	588	0.008503401	NA	NA	NA	0	aft	4	0.014285714	0
1168	Lincolnshire	Midlands	Lincolnshire	Low	517665	358809	1019	3	32	0	31	8	2010	01/08/2010	3	288	3957	0.072782411	9	496	0.018145161	NA	NA	NA	0	aft	4	0.014285714	0
1169	Lincolnshire	Midlands	Lincolnshire	Low	517665	358809	1022	1	32	0	31	9	2010	01/09/2010	3	358	4938	0.072498987	15	573	0.02617801	NA	NA	NA	0	aft	4	0.014285714	0
1170	Lincolnshire	Midlands	Lincolnshire	Low	517665	358809	1023	1	41	0	41	10	2010	01/10/2010	4	404	6243	0.064712478	9	863	0.010428737	NA	NA	NA	0	aft	4	0.014285714	0.00952381
1171	Lincolnshire	Midlands	Lincolnshire	Low	517665	358809	1021	1	41	0	40	11	2010	01/11/2010	4	524	6664	0.078631453	10	1354	0.007385524	NA	NA	NA	0	aft	4	0.014285714	0.00952381
1172	Lincolnshire	Midlands	Lincolnshire	Low	517665	358809	1022	1	35	1	35	12	2010	01/12/2010	4	291	5772	0.0504158	11	1254	0.00877193	NA	NA	NA	0.028571429	aft	4	0.014285714	0.00952381
1173	Lincolnshire	Midlands	Lincolnshire	Low	517665	358809	1009	2	70	1	70	1	2011	01/01/2011	1	537	7830	0.068582375	19	1536	0.012369792	NA	NA	NA	0.014285714	aft	4	0.014285714	0.004761905
1174	Lincolnshire	Midlands	Lincolnshire	Low	517665	358809	1009	1	65	0	64	2	2011	01/02/2011	1	464	7910	0.058659924	8	1490	0.005369128	NA	NA	NA	0	aft	4	0.014285714	0.004761905
1175	Lincolnshire	Midlands	Lincolnshire	Low	517665	358809	1007	1	85	0	85	3	2011	01/03/2011	1	509	8614	0.059089854	19	1399	0.013581129	NA	NA	NA	0	aft	4	0.014285714	0.004761905
1176	Lincolnshire	Midlands	Lincolnshire	Low	517665	358809	1005	1	54	1	53	4	2011	01/04/2011	2	396	7034	0.056297981	21	972	0.021604938	NA	NA	NA	0.018518519	aft	4	0.014285714	0.032488629
1177	Lincolnshire	Midlands	Lincolnshire	Low	517665	358809	1003	4	38	3	38	5	2011	01/05/2011	2	466	6141	0.075883407	11	744	0.014784946	NA	NA	NA	0.078947368	aft	4	0.014285714	0.032488629
1178	Lincolnshire	Midlands	Lincolnshire	Low	517665	358809	966	4	37	0	35	6	2011	01/06/2011	2	347	4675	0.074224599	16	530	0.030188679	NA	NA	NA	0	aft	4	0.014285714	0.032488629
1179	Lincolnshire	Midlands	Lincolnshire	Low	517665	358809	966	5	28	1	27	7	2011	01/07/2011	3	298	4656	0.064003436	9	538	0.016728625	NA	NA	NA	0.035714286	aft	4	0.014285714	0.036546339
1180	Lincolnshire	Midlands	Lincolnshire	Low	517665	358809	965	6	24	1	23	8	2011	01/08/2011	3	294	4231	0.069487119	9	477	0.018867925	NA	NA	NA	0.041666667	aft	4	0.014285714	0.036546339
1181	Lincolnshire	Midlands	Lincolnshire	Low	517665	358809	968	4	31	1	30	9	2011	01/09/2011	3	251	5898	0.042556799	4	520	0.007692308	NA	NA	NA	0.032258065	aft	4	0.014285714	0.036546339
1182	Lincolnshire	Midlands	Lincolnshire	Low	517665	358809	967	4	26	1	25	10	2011	01/10/2011	4	411	6009	0.068397404	12	627	0.019138756	NA	NA	NA	0.038461538	aft	4	0.014285714	0.012820513
1183	Lincolnshire	Midlands	Lincolnshire	Low	517665	358809	963	3	41	0	38	11	2011	01/11/2011	4	481	6564	0.073278489	9	969	0.009287926	NA	NA	NA	0	aft	4	0.014285714	0.012820513
1184	Lincolnshire	Midlands	Lincolnshire	Low	517665	358809	959	3	43	0	43	12	2011	01/12/2011	4	437	7094	0.061601353	4	1194	0.003350084	NA	NA	NA	0	aft	4	0.014285714	0.012820513
1185	Lincolnshire	Midlands	Lincolnshire	Low	517665	358809	958	4	64	1	61	1	2012	01/01/2012	1	477	8195	0.058206223	23	1392	0.016522989	NA	NA	NA	0.015625	aft	4	0.014285714	0.01604944
1186	Lincolnshire	Midlands	Lincolnshire	Low	517665	358809	957	3	84	1	82	2	2012	01/02/2012	1	451	9059	0.049784744	17	1524	0.011154856	NA	NA	NA	0.011904762	aft	4	0.014285714	0.01604944
1187	Lincolnshire	Midlands	Lincolnshire	Low	517665	358809	958	5	97	2	95	3	2012	01/03/2012	1	587	11719	0.050089598	18	1660	0.010843373	NA	NA	NA	0.020618557	aft	4	0.014285714	0.01604944
1188	Lincolnshire	Midlands	Lincolnshire	Low	517665	358809	959	4	51	0	49	4	2012	01/04/2012	2	401	7892	0.050810948	11	802	0.013715711	NA	NA	NA	0	aft	4	0.014285714	0.027015251
1189	Lincolnshire	Midlands	Lincolnshire	Low	517665	358809	964	4	45	1	44	5	2012	01/05/2012	2	445	7306	0.060908842	14	839	0.016686532	NA	NA	NA	0.022222222	aft	4	0.014285714	0.027015251
1190	Lincolnshire	Midlands	Lincolnshire	Low	517665	358809	967	4	17	1	16	6	2012	01/06/2012	2	321	5429	0.059126911	9	482	0.018672199	NA	NA	NA	0.058823529	aft	4	0.014285714	0.027015251
1191	Lincolnshire	Midlands	Lincolnshire	Low	517665	358809	970	4	38	0	37	7	2012	01/07/2012	3	312	5068	0.061562747	5	475	0.010526316	NA	NA	NA	0	aft	5	0.013553114	0.02012012
1192	Lincolnshire	Midlands	Lincolnshire	Low	517665	358809	975	5	30	1	30	8	2012	01/08/2012	3	352	5422	0.064920693	13	486	0.026748971	NA	NA	NA	0.033333333	aft	5	0.013553114	0.02012012
1193	Lincolnshire	Midlands	Lincolnshire	Low	517665	358809	952	5	37	1	37	9	2012	01/09/2012	3	361	5880	0.061394558	11	501	0.021956088	NA	NA	NA	0.027027027	aft	5	0.013553114	0.02012012
1194	Lincolnshire	Midlands	Lincolnshire	Low	517665	358809	954	6	45	1	44	10	2012	01/10/2012	4	438	6818	0.064241713	11	689	0.015965167	NA	NA	NA	0.022222222	aft	5	0.013553114	0.007407407
1195	Lincolnshire	Midlands	Lincolnshire	Low	517665	358809	956	4	56	0	55	11	2012	01/11/2012	4	544	9065	0.060011031	13	1132	0.011484099	NA	NA	NA	0	aft	5	0.013553114	0.007407407
1196	Lincolnshire	Midlands	Lincolnshire	Low	517665	358809	961	4	50	0	50	12	2012	01/12/2012	4	393	6735	0.058351893	12	1053	0.011396011	NA	NA	NA	0	aft	5	0.013553114	0.007407407
1197	Lincolnshire	Midlands	Lincolnshire	Low	517665	358809	960	5	78	2	75	1	2013	01/01/2013	1	492	8753	0.0562093	19	1378	0.013788099	NA	NA	NA	0.025641026	aft	5	0.013553114	0.013923353
1198	Lincolnshire	Midlands	Lincolnshire	Low	517665	358809	964	4	64	0	64	2	2013	01/02/2013	1	401	9005	0.044530816	7	1299	0.005388761	NA	NA	NA	0	aft	5	0.013553114	0.013923353
1199	Lincolnshire	Midlands	Lincolnshire	Low	517665	358809	967	4	62	1	61	3	2013	01/03/2013	1	485	9255	0.052404106	15	1163	0.012897678	NA	NA	NA	0.016129032	aft	5	0.013553114	0.013923353
1200	Lincolnshire	Midlands	Lincolnshire	Low	517665	358809	970	4	65	1	64	4	2013	01/04/2013	2	424	8084	0.052449283	16	899	0.017797553	NA	NA	NA	0.015384615	aft	5	0.013553114	0.012703963
1201	Lincolnshire	Midlands	Lincolnshire	Low	517665	358809	978	4	39	0	39	5	2013	01/05/2013	2	402	7358	0.054634412	14	789	0.01774398	NA	NA	NA	0	aft	5	0.013553114	0.012703963
1202	Lincolnshire	Midlands	Lincolnshire	Low	517665	358809	979	4	44	1	44	6	2013	01/06/2013	2	321	5087	0.063102025	11	548	0.020072993	NA	NA	NA	0.022727273	aft	5	0.013553114	0.012703963
1203	Lincolnshire	Midlands	Lincolnshire	Low	517665	358809	986	3	60	0	58	7	2013	01/07/2013	3	271	5080	0.053346457	6	583	0.010291595	NA	NA	NA	0	aft	5	0.013553114	0.026293996
1204	Lincolnshire	Midlands	Lincolnshire	Low	517665	358809	988	5	35	2	34	8	2013	01/08/2013	3	327	5546	0.058961414	9	519	0.01734104	NA	NA	NA	0.057142857	aft	5	0.013553114	0.026293996
1205	Lincolnshire	Midlands	Lincolnshire	Low	517665	358809	993	5	46	1	46	9	2013	01/09/2013	3	349	5980	0.058361204	12	550	0.021818182	NA	NA	NA	0.02173913	aft	5	0.013553114	0.026293996
1206	Lincolnshire	Midlands	Lincolnshire	Low	517665	358809	997	5	54	0	53	10	2013	01/10/2013	4	471	7266	0.064822461	11	823	0.013365735	NA	NA	NA	0	aft	5	0.013553114	0.006944444
1207	Lincolnshire	Midlands	Lincolnshire	Low	517665	358809	996	4	48	1	46	11	2013	01/11/2013	4	501	8581	0.058384804	10	1199	0.008340284	NA	NA	NA	0.020833333	aft	5	0.013553114	0.006944444
1208	Lincolnshire	Midlands	Lincolnshire	Low	517665	358809	994	2	39	0	38	12	2013	01/12/2013	4	351	6837	0.051338306	7	1139	0.006145742	NA	NA	NA	0	aft	5	0.013553114	0.006944444
1209	Lincolnshire	Midlands	Lincolnshire	Low	517665	358809	992	3	59	1	59	1	2014	01/01/2014	1	532	9690	0.054901961	14	1540	0.009090909	NA	NA	NA	0.016949153	aft	5	0.013553114	0.010411622
1210	Lincolnshire	Midlands	Lincolnshire	Low	517665	358809	996	2	64	0	62	2	2014	01/02/2014	1	428	9047	0.0473085	15	1410	0.010638298	NA	NA	NA	0	aft	5	0.013553114	0.010411622
1211	Lincolnshire	Midlands	Lincolnshire	Low	517665	358809	999	3	70	1	69	3	2014	01/03/2014	1	434	9577	0.045316905	29	1451	0.019986216	NA	NA	NA	0.014285714	aft	5	0.013553114	0.010411622
1212	Lincolnshire	Midlands	Lincolnshire	Low	517665	358809	1004	3	70	1	69	4	2014	01/04/2014	2	360	8079	0.04455997	8	1035	0.007729469	NA	NA	NA	0.014285714	aft	5	0.013553114	0.016457811
1213	Lincolnshire	Midlands	Lincolnshire	Low	517665	358809	1010	3	80	0	79	5	2014	01/05/2014	2	373	8299	0.044945174	20	1165	0.017167382	NA	NA	NA	0	aft	5	0.013553114	0.016457811
1214	Lincolnshire	Midlands	Lincolnshire	Low	517665	358809	1016	4	57	2	53	6	2014	01/06/2014	2	267	5717	0.046702816	12	692	0.01734104	NA	NA	NA	0.035087719	aft	5	0.013553114	0.016457811
1215	Lincolnshire	Midlands	Lincolnshire	Low	517665	358809	1013	4	65	0	65	7	2014	01/07/2014	3	324	5726	0.056584003	6	689	0.008708273	NA	NA	NA	0	aft	5	0.013553114	0.025295798
1216	Lincolnshire	Midlands	Lincolnshire	Low	517665	358809	1013	5	38	2	34	8	2014	01/08/2014	3	296	5378	0.055039048	8	570	0.014035088	NA	NA	NA	0.052631579	aft	5	0.013553114	0.025295798
1217	Lincolnshire	Midlands	Lincolnshire	Low	517665	358809	1013	6	43	1	41	9	2014	01/09/2014	3	361	6095	0.059228876	16	655	0.024427481	NA	NA	NA	0.023255814	aft	5	0.013553114	0.025295798
1218	Lincolnshire	Midlands	Lincolnshire	Low	517665	358809	1014	6	50	0	48	10	2014	01/10/2014	4	473	8141	0.05810097	7	909	0.00770077	NA	NA	NA	0	aft	5	0.013553114	0.005649718
1219	Lincolnshire	Midlands	Lincolnshire	Low	517665	358809	1008	6	50	0	50	11	2014	01/11/2014	4	499	8509	0.058643789	11	1342	0.008196721	NA	NA	NA	0	aft	5	0.013553114	0.005649718
1220	Lincolnshire	Midlands	Lincolnshire	Low	517665	358809	1003	3	59	1	55	12	2014	01/12/2014	4	362	6872	0.052677532	9	1309	0.006875477	NA	NA	NA	0.016949153	aft	5	0.013553114	0.005649718
1221	Lincolnshire	Midlands	Lincolnshire	Low	517665	358809	973	3	75	0	74	1	2015	01/01/2015	1	491	9917	0.049510941	23	1703	0.013505578	NA	NA	NA	0	aft	5	0.013553114	0.010416667
1222	Lincolnshire	Midlands	Lincolnshire	Low	517665	358809	965	4	64	2	62	2	2015	01/02/2015	1	440	9333	0.047144541	21	1551	0.013539652	NA	NA	NA	0.03125	aft	5	0.013553114	0.010416667
1223	Lincolnshire	Midlands	Lincolnshire	Low	517665	358809	971	4	82	0	81	3	2015	01/03/2015	1	457	9457	0.048323993	24	1391	0.017253774	NA	NA	NA	0	aft	5	0.013553114	0.010416667
1224	Lincolnshire	Midlands	Lincolnshire	Low	517665	358809	974	5	78	1	76	4	2015	01/04/2015	2	410	9334	0.043925434	14	1143	0.012248469	NA	NA	NA	0.012820513	aft	5	0.013553114	0.024681668
1225	Lincolnshire	Midlands	Lincolnshire	Low	517665	358809	975	6	49	3	47	5	2015	01/05/2015	2	334	6695	0.049887976	21	981	0.021406728	NA	NA	NA	0.06122449	aft	5	0.013553114	0.024681668
1226	Lincolnshire	Midlands	Lincolnshire	Low	517665	358809	972	5	79	0	78	6	2015	01/06/2015	2	311	5837	0.053280795	8	797	0.010037641	NA	NA	NA	0	aft	5	0.013553114	0.024681668
1227	Lincolnshire	Midlands	Lincolnshire	Low	517665	358809	971	4	50	0	48	7	2015	01/07/2015	3	381	6826	0.055815998	18	820	0.02195122	NA	NA	NA	0	aft	5	0.013553114	0
1228	Lincolnshire	Midlands	Lincolnshire	Low	517665	358809	970	2	34	0	31	8	2015	01/08/2015	3	319	5737	0.055603974	11	639	0.017214397	NA	NA	NA	0	aft	5	0.013553114	0
1229	Lincolnshire	Midlands	Lincolnshire	Low	517665	358809	971	1	33	0	33	9	2015	01/09/2015	3	322	6222	0.051751848	13	601	0.021630616	NA	NA	NA	0	aft	5	0.013553114	0
1230	Lincolnshire	Midlands	Lincolnshire	Low	517665	358809	975	2	34	1	33	10	2015	01/10/2015	4	498	8646	0.05759889	16	959	0.016684046	NA	NA	NA	0.029411765	aft	5	0.013553114	0.009803922
1231	Lincolnshire	Midlands	Lincolnshire	Low	517665	358809	976	2	35	0	35	11	2015	01/11/2015	4	482	7605	0.063379356	17	1234	0.013776337	NA	NA	NA	0	aft	5	0.013553114	0.009803922
1232	Lincolnshire	Midlands	Lincolnshire	Low	517665	358809	975	2	45	0	45	12	2015	01/12/2015	4	393	6600	0.059545455	13	1153	0.011274935	NA	NA	NA	0	aft	5	0.013553114	0.009803922
1233	Lincolnshire	Midlands	Lincolnshire	Low	517665	358809	973	4	50	2	48	1	2016	01/01/2016	1	464	8722	0.053198808	28	1484	0.018867925	NA	NA	NA	0.04	aft	5	0.013553114	0.013333333
1234	Lincolnshire	Midlands	Lincolnshire	Low	517665	358809	966	4	59	0	57	2	2016	01/02/2016	1	446	8134	0.054831571	22	1317	0.016704632	NA	NA	NA	0	aft	5	0.013553114	0.013333333
1235	Lincolnshire	Midlands	Lincolnshire	Low	517665	358809	961	3	54	0	52	3	2016	01/03/2016	1	375	7519	0.049873653	19	1098	0.017304189	NA	NA	NA	0	aft	5	0.013553114	0.013333333
1236	Lincolnshire	Midlands	Lincolnshire	Low	517665	358809	960	1	61	0	59	4	2016	01/04/2016	2	425	9815	0.04330107	11	1200	0.009166667	NA	NA	NA	0	aft	5	0.013553114	0.021367521
1237	Lincolnshire	Midlands	Lincolnshire	Low	517665	358809	961	2	26	1	26	5	2016	01/05/2016	2	314	5963	0.052658058	18	880	0.020454545	NA	NA	NA	0.038461538	aft	5	0.013553114	0.021367521
1238	Lincolnshire	Midlands	Lincolnshire	Low	517665	358809	964	3	39	1	39	6	2016	01/06/2016	2	274	4825	0.056787565	13	552	0.023550725	NA	NA	NA	0.025641026	aft	5	0.013553114	0.021367521
1239	Lincolnshire	Midlands	Lincolnshire	Low	517665	358809	968	4	27	1	27	7	2016	01/07/2016	3	288	4963	0.058029418	6	457	0.013129103	NA	NA	NA	0.037037037	aft	5	0.013553114	0.036375661
1240	Lincolnshire	Midlands	Lincolnshire	Low	517665	358809	969	3	28	1	26	8	2016	01/08/2016	3	267	4994	0.053464157	5	488	0.010245902	NA	NA	NA	0.035714286	aft	5	0.013553114	0.036375661
1241	Northamptonshire	Midlands	Northamptonshire	Edge	477041	268491	1079	3	7	1	7	1	1996	01/01/1996	1	120	4141	0.028978508	NA	NA	NA	NA	NA	NA	0.142857143	pre	1	0	0.047619048
1242	Northamptonshire	Midlands	Northamptonshire	Edge	477041	268491	1078	3	24	0	24	2	1996	01/02/1996	1	108	4959	0.021778584	NA	NA	NA	NA	NA	NA	0	pre	1	0	0.047619048
1243	Northamptonshire	Midlands	Northamptonshire	Edge	477041	268491	1073	3	34	0	34	3	1996	01/03/1996	1	133	5077	0.026196573	NA	NA	NA	NA	NA	NA	0	pre	1	0	0.047619048
1244	Northamptonshire	Midlands	Northamptonshire	Edge	477041	268491	1071	2	21	0	21	4	1996	01/04/1996	2	114	3582	0.031825796	NA	NA	NA	NA	NA	NA	0	pre	1	0	0
1245	Northamptonshire	Midlands	Northamptonshire	Edge	477041	268491	1069	2	14	0	14	5	1996	01/05/1996	2	90	3322	0.027092113	NA	NA	NA	NA	NA	NA	0	pre	1	0	0
1246	Northamptonshire	Midlands	Northamptonshire	Edge	477041	268491	1066	2	11	0	11	6	1996	01/06/1996	2	74	2016	0.036706349	NA	NA	NA	NA	NA	NA	0	pre	1	0	0
1247	Northamptonshire	Midlands	Northamptonshire	Edge	477041	268491	1053	2	10	0	10	7	1996	01/07/1996	3	82	1663	0.049308479	NA	NA	NA	NA	NA	NA	0	pre	1	0	0.037037037
1248	Northamptonshire	Midlands	Northamptonshire	Edge	477041	268491	1049	2	7	0	7	8	1996	01/08/1996	3	52	1723	0.030179919	NA	NA	NA	NA	NA	NA	0	pre	1	0	0.037037037
1249	Northamptonshire	Midlands	Northamptonshire	Edge	477041	268491	1044	1	9	1	9	9	1996	01/09/1996	3	63	1635	0.03853211	NA	NA	NA	NA	NA	NA	0.111111111	pre	1	0	0.037037037
1250	Northamptonshire	Midlands	Northamptonshire	Edge	477041	268491	1033	1	15	0	15	10	1996	01/10/1996	4	70	2247	0.031152648	NA	NA	NA	NA	NA	NA	0	pre	1	0	0
1251	Northamptonshire	Midlands	Northamptonshire	Edge	477041	268491	1009	1	22	0	22	11	1996	01/11/1996	4	91	3170	0.028706625	NA	NA	NA	NA	NA	NA	0	pre	1	0	0
1252	Northamptonshire	Midlands	Northamptonshire	Edge	477041	268491	1007	1	17	0	16	12	1996	01/12/1996	4	77	2707	0.028444773	NA	NA	NA	NA	NA	NA	0	pre	1	0	0
1253	Northamptonshire	Midlands	Northamptonshire	Edge	477041	268491	1002	0	17	0	17	1	1997	01/01/1997	1	106	3857	0.027482499	NA	NA	NA	NA	NA	NA	0	pre	1	0	0
1254	Northamptonshire	Midlands	Northamptonshire	Edge	477041	268491	1001	0	21	0	21	2	1997	01/02/1997	1	94	4033	0.023307711	NA	NA	NA	NA	NA	NA	0	pre	1	0	0
1255	Northamptonshire	Midlands	Northamptonshire	Edge	477041	268491	997	0	11	0	11	3	1997	01/03/1997	1	95	3782	0.025118985	NA	NA	NA	NA	NA	NA	0	pre	1	0	0
1256	Northamptonshire	Midlands	Northamptonshire	Edge	477041	268491	995	0	22	0	22	4	1997	01/04/1997	2	159	3502	0.045402627	NA	NA	NA	NA	NA	NA	0	pre	1	0	0
1257	Northamptonshire	Midlands	Northamptonshire	Edge	477041	268491	992	0	11	0	11	5	1997	01/05/1997	2	94	3010	0.031229236	NA	NA	NA	NA	NA	NA	0	pre	1	0	0
1258	Northamptonshire	Midlands	Northamptonshire	Edge	477041	268491	991	0	8	0	8	6	1997	01/06/1997	2	106	2176	0.048713235	NA	NA	NA	NA	NA	NA	0	pre	1	0	0
1259	Northamptonshire	Midlands	Northamptonshire	Edge	477041	268491	990	0	5	0	5	7	1997	01/07/1997	3	78	1864	0.041845494	NA	NA	NA	NA	NA	NA	0	pre	1	0	0
1260	Northamptonshire	Midlands	Northamptonshire	Edge	477041	268491	987	0	3	0	3	8	1997	01/08/1997	3	63	1586	0.039722573	NA	NA	NA	NA	NA	NA	0	pre	1	0	0
1261	Northamptonshire	Midlands	Northamptonshire	Edge	477041	268491	985	0	1	0	1	9	1997	01/09/1997	3	106	1749	0.060606061	NA	NA	NA	NA	NA	NA	0	pre	1	0	0
1262	Northamptonshire	Midlands	Northamptonshire	Edge	477041	268491	981	0	8	0	8	10	1997	01/10/1997	4	86	2530	0.033992095	NA	NA	NA	NA	NA	NA	0	pre	1	0	0
1263	Northamptonshire	Midlands	Northamptonshire	Edge	477041	268491	981	0	9	0	9	11	1997	01/11/1997	4	112	2986	0.037508372	NA	NA	NA	NA	NA	NA	0	pre	1	0	0
1264	Northamptonshire	Midlands	Northamptonshire	Edge	477041	268491	981	0	4	0	4	12	1997	01/12/1997	4	91	2902	0.031357684	NA	NA	NA	NA	NA	NA	0	pre	1	0	0
1265	Northamptonshire	Midlands	Northamptonshire	Edge	477041	268491	980	0	11	0	11	1	1998	01/01/1998	1	143	4126	0.034658265	NA	NA	NA	NA	NA	NA	0	pre	1	0	0
1266	Northamptonshire	Midlands	Northamptonshire	Edge	477041	268491	972	0	17	0	17	2	1998	01/02/1998	1	145	4354	0.03330271	NA	NA	NA	NA	NA	NA	0	pre	1	0	0
1267	Northamptonshire	Midlands	Northamptonshire	Edge	477041	268491	966	0	19	0	19	3	1998	01/03/1998	1	175	4126	0.04241396	NA	NA	NA	NA	NA	NA	0	pre	1	0	0
1268	Northamptonshire	Midlands	Northamptonshire	Edge	477041	268491	962	0	12	0	12	4	1998	01/04/1998	2	138	3688	0.037418655	NA	NA	NA	NA	NA	NA	0	pre	1	0	0
1269	Northamptonshire	Midlands	Northamptonshire	Edge	477041	268491	957	0	14	0	14	5	1998	01/05/1998	2	122	3005	0.040599002	NA	NA	NA	NA	NA	NA	0	pre	1	0	0
1270	Northamptonshire	Midlands	Northamptonshire	Edge	477041	268491	948	0	8	0	8	6	1998	01/06/1998	2	141	2309	0.061065396	NA	NA	NA	NA	NA	NA	0	pre	1	0	0
1271	Northamptonshire	Midlands	Northamptonshire	Edge	477041	268491	942	1	6	1	6	7	1998	01/07/1998	3	106	2295	0.046187364	NA	NA	NA	NA	NA	NA	0.166666667	pre	1	0	0.055555556
1272	Northamptonshire	Midlands	Northamptonshire	Edge	477041	268491	946	1	4	0	4	8	1998	01/08/1998	3	100	1658	0.060313631	NA	NA	NA	NA	NA	NA	0	pre	1	0	0.055555556
1273	Northamptonshire	Midlands	Northamptonshire	Edge	477041	268491	944	1	8	0	8	9	1998	01/09/1998	3	94	1702	0.055229142	NA	NA	NA	NA	NA	NA	0	pre	1	0	0.055555556
1274	Northamptonshire	Midlands	Northamptonshire	Edge	477041	268491	941	2	13	1	13	10	1998	01/10/1998	4	111	2888	0.038434903	NA	NA	NA	NA	NA	NA	0.076923077	pre	1	0	0.025641026
1275	Northamptonshire	Midlands	Northamptonshire	Edge	477041	268491	942	2	22	0	22	11	1998	01/11/1998	4	131	3516	0.037258248	NA	NA	NA	NA	NA	NA	0	pre	1	0	0.025641026
1276	Northamptonshire	Midlands	Northamptonshire	Edge	477041	268491	933	1	20	0	20	12	1998	01/12/1998	4	101	3290	0.030699088	NA	NA	NA	NA	NA	NA	0	pre	1	0	0.025641026
1277	Northamptonshire	Midlands	Northamptonshire	Edge	477041	268491	933	1	30	0	30	1	1999	01/01/1999	1	139	4445	0.031271091	NA	NA	NA	NA	NA	NA	0	pre	1	0	0.011904762
1278	Northamptonshire	Midlands	Northamptonshire	Edge	477041	268491	923	1	28	1	28	2	1999	01/02/1999	1	186	4785	0.038871473	NA	NA	NA	NA	NA	NA	0.035714286	pre	1	0	0.011904762
1279	Northamptonshire	Midlands	Northamptonshire	Edge	477041	268491	920	1	22	0	22	3	1999	01/03/1999	1	220	4748	0.046335299	NA	NA	NA	NA	NA	NA	0	pre	1	0	0.011904762
1280	Northamptonshire	Midlands	Northamptonshire	Edge	477041	268491	922	2	32	1	31	4	1999	01/04/1999	2	165	4878	0.033825338	NA	NA	NA	NA	NA	NA	0.03125	pre	1	0	0.010416667
1281	Northamptonshire	Midlands	Northamptonshire	Edge	477041	268491	923	2	14	0	14	5	1999	01/05/1999	2	147	3314	0.044357272	NA	NA	NA	NA	NA	NA	0	pre	1	0	0.010416667
1282	Northamptonshire	Midlands	Northamptonshire	Edge	477041	268491	921	2	12	0	12	6	1999	01/06/1999	2	136	2311	0.058848983	NA	NA	NA	NA	NA	NA	0	pre	1	0	0.010416667
1283	Northamptonshire	Midlands	Northamptonshire	Edge	477041	268491	924	2	11	0	10	7	1999	01/07/1999	3	108	2827	0.038203042	NA	NA	NA	NA	NA	NA	0	pre	1	0	0
1284	Northamptonshire	Midlands	Northamptonshire	Edge	477041	268491	924	2	5	0	5	8	1999	01/08/1999	3	86	1873	0.045915643	NA	NA	NA	NA	NA	NA	0	pre	1	0	0
1285	Northamptonshire	Midlands	Northamptonshire	Edge	477041	268491	917	1	12	0	12	9	1999	01/09/1999	3	87	2147	0.040521658	NA	NA	NA	NA	NA	NA	0	pre	1	0	0
1286	Northamptonshire	Midlands	Northamptonshire	Edge	477041	268491	914	0	14	0	14	10	1999	01/10/1999	4	96	2705	0.035489834	NA	NA	NA	NA	NA	NA	0	pre	1	0	0
1287	Northamptonshire	Midlands	Northamptonshire	Edge	477041	268491	905	0	14	0	14	11	1999	01/11/1999	4	177	3606	0.049084859	NA	NA	NA	NA	NA	NA	0	pre	1	0	0
1288	Northamptonshire	Midlands	Northamptonshire	Edge	477041	268491	903	0	13	0	13	12	1999	01/12/1999	4	113	3652	0.03094195	NA	NA	NA	NA	NA	NA	0	pre	1	0	0
1289	Northamptonshire	Midlands	Northamptonshire	Edge	477041	268491	916	0	11	0	11	1	2000	01/01/2000	1	197	4295	0.045867288	NA	NA	NA	NA	NA	NA	0	pre	1	0	0
1290	Northamptonshire	Midlands	Northamptonshire	Edge	477041	268491	912	0	15	0	15	2	2000	01/02/2000	1	199	4911	0.040521279	NA	NA	NA	NA	NA	NA	0	pre	1	0	0
1291	Northamptonshire	Midlands	Northamptonshire	Edge	477041	268491	907	0	23	0	23	3	2000	01/03/2000	1	175	5649	0.030978934	NA	NA	NA	NA	NA	NA	0	pre	2	0	0
1292	Northamptonshire	Midlands	Northamptonshire	Edge	477041	268491	904	1	20	1	20	4	2000	01/04/2000	2	141	3814	0.036969061	NA	NA	NA	NA	NA	NA	0.05	pre	2	0	0.016666667
1293	Northamptonshire	Midlands	Northamptonshire	Edge	477041	268491	902	1	9	0	9	5	2000	01/05/2000	2	138	3509	0.039327444	NA	NA	NA	NA	NA	NA	0	pre	2	0	0.016666667
1294	Northamptonshire	Midlands	Northamptonshire	Edge	477041	268491	903	1	11	0	11	6	2000	01/06/2000	2	121	2870	0.042160279	NA	NA	NA	NA	NA	NA	0	pre	2	0	0.016666667
1295	Northamptonshire	Midlands	Northamptonshire	Edge	477041	268491	912	1	15	0	15	7	2000	01/07/2000	3	104	2186	0.04757548	NA	NA	NA	NA	NA	NA	0	pre	2	0	0.060846561
1296	Northamptonshire	Midlands	Northamptonshire	Edge	477041	268491	906	2	14	1	14	8	2000	01/08/2000	3	110	2098	0.052430887	NA	NA	NA	NA	NA	NA	0.071428571	pre	2	0	0.060846561
1297	Northamptonshire	Midlands	Northamptonshire	Edge	477041	268491	908	3	9	1	9	9	2000	01/09/2000	3	113	2215	0.051015801	NA	NA	NA	NA	NA	NA	0.111111111	pre	2	0	0.060846561
1298	Northamptonshire	Midlands	Northamptonshire	Edge	477041	268491	908	4	14	2	13	10	2000	01/10/2000	4	132	2240	0.058928571	NA	NA	NA	NA	NA	NA	0.142857143	pre	2	0	0.047619048
1299	Northamptonshire	Midlands	Northamptonshire	Edge	477041	268491	907	3	19	0	19	11	2000	01/11/2000	4	159	3648	0.043585526	NA	NA	NA	NA	NA	NA	0	pre	2	0	0.047619048
1300	Northamptonshire	Midlands	Northamptonshire	Edge	477041	268491	905	3	12	0	12	12	2000	01/12/2000	4	146	3161	0.046187915	NA	NA	NA	NA	NA	NA	0	pre	2	0	0.047619048
1301	Northamptonshire	Midlands	Northamptonshire	Edge	477041	268491	908	1	20	0	20	1	2001	01/01/2001	1	207	3786	0.054675119	NA	NA	NA	NA	NA	NA	0	int	2	0	0
1302	Northamptonshire	Midlands	Northamptonshire	Edge	477041	268491	905	1	16	0	16	2	2001	01/02/2001	1	143	4335	0.032987313	NA	NA	NA	NA	NA	NA	0	int	2	0	0
1303	Northamptonshire	Midlands	Northamptonshire	Edge	477041	268491	906	1	3	0	3	3	2001	01/03/2001	1	15	601	0.024958403	NA	NA	NA	NA	NA	NA	0	int	2	0	0
1304	Northamptonshire	Midlands	Northamptonshire	Edge	477041	268491	908	1	1	0	1	4	2001	01/04/2001	2	35	386	0.090673575	NA	NA	NA	NA	NA	NA	0	int	2	0	0.111111111
1305	Northamptonshire	Midlands	Northamptonshire	Edge	477041	268491	909	2	3	1	3	5	2001	01/05/2001	2	28	360	0.077777778	NA	NA	NA	NA	NA	NA	0.333333333	int	2	0	0.111111111
1306	Northamptonshire	Midlands	Northamptonshire	Edge	477041	268491	910	2	2	0	2	6	2001	01/06/2001	2	32	332	0.096385542	NA	NA	NA	NA	NA	NA	0	int	2	0	0.111111111
1307	Northamptonshire	Midlands	Northamptonshire	Edge	477041	268491	910	2	3	0	2	7	2001	01/07/2001	3	35	358	0.097765363	NA	NA	NA	NA	NA	NA	0	int	2	0	0
1308	Northamptonshire	Midlands	Northamptonshire	Edge	477041	268491	904	1	0	0	0	8	2001	01/08/2001	3	19	355	0.053521127	NA	NA	NA	NA	NA	NA	NA	int	2	0	0
1309	Northamptonshire	Midlands	Northamptonshire	Edge	477041	268491	892	0	1	0	0	9	2001	01/09/2001	3	42	363	0.115702479	NA	NA	NA	NA	NA	NA	0	int	2	0	0
1310	Northamptonshire	Midlands	Northamptonshire	Edge	477041	268491	894	0	0	0	0	10	2001	01/10/2001	4	65	398	0.163316583	NA	NA	NA	NA	NA	NA	NA	int	2	0	0.083333333
1311	Northamptonshire	Midlands	Northamptonshire	Edge	477041	268491	897	0	8	0	8	11	2001	01/11/2001	4	76	840	0.09047619	NA	NA	NA	NA	NA	NA	0	int	2	0	0.083333333
1312	Northamptonshire	Midlands	Northamptonshire	Edge	477041	268491	899	1	6	1	6	12	2001	01/12/2001	4	104	1061	0.098020735	NA	NA	NA	NA	NA	NA	0.166666667	int	2	0	0.083333333
1313	Northamptonshire	Midlands	Northamptonshire	Edge	477041	268491	900	2	21	1	21	1	2002	01/01/2002	1	201	2763	0.072747014	NA	NA	NA	NA	NA	NA	0.047619048	int	2	0	0.015873016
1314	Northamptonshire	Midlands	Northamptonshire	Edge	477041	268491	894	2	26	0	26	2	2002	01/02/2002	1	375	4436	0.084535618	NA	NA	NA	NA	NA	NA	0	int	2	0	0.015873016
1315	Northamptonshire	Midlands	Northamptonshire	Edge	477041	268491	889	2	27	0	27	3	2002	01/03/2002	1	348	5528	0.062952243	NA	NA	NA	NA	NA	NA	0	int	2	0	0.015873016
1316	Northamptonshire	Midlands	Northamptonshire	Edge	477041	268491	889	2	37	0	37	4	2002	01/04/2002	2	396	5161	0.076729316	NA	NA	NA	NA	NA	NA	0	int	2	0	0.055555556
1317	Northamptonshire	Midlands	Northamptonshire	Edge	477041	268491	888	5	24	4	23	5	2002	01/05/2002	2	321	5501	0.058353027	NA	NA	NA	NA	NA	NA	0.166666667	int	2	0	0.055555556
1318	Northamptonshire	Midlands	Northamptonshire	Edge	477041	268491	889	5	12	0	10	6	2002	01/06/2002	2	193	2682	0.071961223	NA	NA	NA	NA	NA	NA	0	int	2	0	0.055555556
1319	Northamptonshire	Midlands	Northamptonshire	Edge	477041	268491	888	5	9	0	8	7	2002	01/07/2002	3	235	3027	0.077634622	NA	NA	NA	NA	NA	NA	0	int	2	0	0.025641026
1320	Northamptonshire	Midlands	Northamptonshire	Edge	477041	268491	879	5	13	1	11	8	2002	01/08/2002	3	182	2910	0.062542955	NA	NA	NA	NA	NA	NA	0.076923077	int	2	0	0.025641026
1321	Northamptonshire	Midlands	Northamptonshire	Edge	477041	268491	874	3	9	0	7	9	2002	01/09/2002	3	206	2749	0.07493634	NA	NA	NA	NA	NA	NA	0	int	2	0	0.025641026
1322	Northamptonshire	Midlands	Northamptonshire	Edge	477041	268491	873	2	16	0	15	10	2002	01/10/2002	4	248	3785	0.065521797	NA	NA	NA	NA	NA	NA	0	int	2	0	0.026709402
1323	Northamptonshire	Midlands	Northamptonshire	Edge	477041	268491	874	3	26	1	25	11	2002	01/11/2002	4	328	6208	0.052835052	NA	NA	NA	NA	NA	NA	0.038461538	int	2	0	0.026709402
1324	Northamptonshire	Midlands	Northamptonshire	Edge	477041	268491	861	4	24	1	23	12	2002	01/12/2002	4	286	4903	0.058331634	NA	NA	NA	NA	NA	NA	0.041666667	int	2	0	0.026709402
1325	Northamptonshire	Midlands	Northamptonshire	Edge	477041	268491	859	5	37	2	35	1	2003	01/01/2003	1	374	7025	0.053238434	NA	NA	NA	NA	NA	NA	0.054054054	int	2	0	0.048972726
1326	Northamptonshire	Midlands	Northamptonshire	Edge	477041	268491	854	6	31	1	28	2	2003	01/02/2003	1	337	6175	0.054574899	NA	NA	NA	NA	NA	NA	0.032258065	int	2	0	0.048972726
1327	Northamptonshire	Midlands	Northamptonshire	Edge	477041	268491	855	6	33	2	32	3	2003	01/03/2003	1	430	6204	0.069310123	NA	NA	NA	NA	NA	NA	0.060606061	int	2	0	0.048972726
1328	Northamptonshire	Midlands	Northamptonshire	Edge	477041	268491	856	6	32	1	30	4	2003	01/04/2003	2	331	4821	0.068657955	NA	NA	NA	NA	NA	NA	0.03125	int	2	0	0.042674731
1329	Northamptonshire	Midlands	Northamptonshire	Edge	477041	268491	856	3	34	0	31	5	2003	01/05/2003	2	238	5327	0.044678055	NA	NA	NA	NA	NA	NA	0	int	2	0	0.042674731
1330	Northamptonshire	Midlands	Northamptonshire	Edge	477041	268491	847	5	31	3	30	6	2003	01/06/2003	2	257	3838	0.066961959	NA	NA	NA	NA	NA	NA	0.096774194	int	2	0	0.042674731
1331	Northamptonshire	Midlands	Northamptonshire	Edge	477041	268491	843	4	19	0	18	7	2003	01/07/2003	3	206	3715	0.055450875	NA	NA	NA	NA	NA	NA	0	int	2	0	0.013333333
1332	Northamptonshire	Midlands	Northamptonshire	Edge	477041	268491	841	3	16	0	13	8	2003	01/08/2003	3	118	2988	0.039491299	NA	NA	NA	NA	NA	NA	0	int	2	0	0.013333333
1333	Northamptonshire	Midlands	Northamptonshire	Edge	477041	268491	838	3	25	1	22	9	2003	01/09/2003	3	216	3383	0.063848655	NA	NA	NA	NA	NA	NA	0.04	aft	2	0	0.013333333
1334	Northamptonshire	Midlands	Northamptonshire	Edge	477041	268491	839	2	17	0	16	10	2003	01/10/2003	4	201	4100	0.04902439	NA	NA	NA	NA	NA	NA	0	aft	2	0	0.033333333
1335	Northamptonshire	Midlands	Northamptonshire	Edge	477041	268491	838	2	20	2	19	11	2003	01/11/2003	4	264	4491	0.058784235	NA	NA	NA	NA	NA	NA	0.1	aft	2	0	0.033333333
1336	Northamptonshire	Midlands	Northamptonshire	Edge	477041	268491	830	2	16	0	16	12	2003	01/12/2003	4	236	4070	0.057985258	NA	NA	NA	NA	NA	NA	0	aft	2	0	0.033333333
1337	Northamptonshire	Midlands	Northamptonshire	Edge	477041	268491	827	4	38	2	38	1	2004	01/01/2004	1	336	6380	0.052664577	NA	NA	NA	NA	NA	NA	0.052631579	aft	2	0	0.054295996
1338	Northamptonshire	Midlands	Northamptonshire	Edge	477041	268491	823	3	30	1	28	2	2004	01/02/2004	1	312	5970	0.052261307	NA	NA	NA	NA	NA	NA	0.033333333	aft	2	0	0.054295996
1339	Northamptonshire	Midlands	Northamptonshire	Edge	477041	268491	816	5	26	2	26	3	2004	01/03/2004	1	438	5989	0.073134079	NA	NA	NA	NA	NA	NA	0.076923077	aft	2	0	0.054295996
1340	Northamptonshire	Midlands	Northamptonshire	Edge	477041	268491	813	7	34	2	32	4	2004	01/04/2004	2	344	6347	0.054198834	NA	NA	NA	NA	NA	NA	0.058823529	aft	3	0.01	0.03002451
1341	Northamptonshire	Midlands	Northamptonshire	Edge	477041	268491	814	7	13	0	12	5	2004	01/05/2004	2	265	4553	0.058203382	NA	NA	NA	NA	NA	NA	0	aft	3	0.01	0.03002451
1342	Northamptonshire	Midlands	Northamptonshire	Edge	477041	268491	821	7	32	1	30	6	2004	01/06/2004	2	272	3548	0.076662909	NA	NA	NA	NA	NA	NA	0.03125	aft	3	0.01	0.03002451
1343	Northamptonshire	Midlands	Northamptonshire	Edge	477041	268491	815	5	24	1	20	7	2004	01/07/2004	3	170	3943	0.04311438	NA	NA	NA	NA	NA	NA	0.041666667	aft	3	0.01	0.013888889
1344	Northamptonshire	Midlands	Northamptonshire	Edge	477041	268491	815	5	19	0	18	8	2004	01/08/2004	3	196	2981	0.065749748	NA	NA	NA	NA	NA	NA	0	aft	3	0.01	0.013888889
1345	Northamptonshire	Midlands	Northamptonshire	Edge	477041	268491	808	4	23	0	23	9	2004	01/09/2004	3	159	3127	0.050847458	NA	NA	NA	NA	NA	NA	0	aft	3	0.01	0.013888889
1346	Northamptonshire	Midlands	Northamptonshire	Edge	477041	268491	812	4	14	1	13	10	2004	01/10/2004	4	216	3830	0.056396867	NA	NA	NA	NA	NA	NA	0.071428571	aft	3	0.01	0.023809524
1347	Northamptonshire	Midlands	Northamptonshire	Edge	477041	268491	808	3	15	0	15	11	2004	01/11/2004	4	369	5210	0.070825336	NA	NA	NA	NA	NA	NA	0	aft	3	0.01	0.023809524
1348	Northamptonshire	Midlands	Northamptonshire	Edge	477041	268491	808	3	14	0	14	12	2004	01/12/2004	4	261	4901	0.053254438	NA	NA	NA	NA	NA	NA	0	aft	3	0.01	0.023809524
1349	Northamptonshire	Midlands	Northamptonshire	Edge	477041	268491	812	4	25	1	25	1	2005	01/01/2005	1	430	5786	0.074317318	NA	NA	NA	NA	NA	NA	0.04	aft	3	0.01	0.044197531
1350	Northamptonshire	Midlands	Northamptonshire	Edge	477041	268491	812	5	27	1	26	2	2005	01/02/2005	1	461	6305	0.073116574	NA	NA	NA	NA	NA	NA	0.037037037	aft	3	0.01	0.044197531
1351	Northamptonshire	Midlands	Northamptonshire	Edge	477041	268491	816	6	18	1	18	3	2005	01/03/2005	1	423	5915	0.071513102	NA	NA	NA	NA	NA	NA	0.055555556	aft	3	0.01	0.044197531
1352	Northamptonshire	Midlands	Northamptonshire	Edge	477041	268491	817	6	26	0	24	4	2005	01/04/2005	2	384	6351	0.060462919	NA	NA	NA	NA	NA	NA	0	aft	3	0.01	0.047619048
1353	Northamptonshire	Midlands	Northamptonshire	Edge	477041	268491	815	6	13	0	11	5	2005	01/05/2005	2	256	4039	0.063382025	NA	NA	NA	NA	NA	NA	0	aft	3	0.01	0.047619048
1354	Northamptonshire	Midlands	Northamptonshire	Edge	477041	268491	813	7	14	2	12	6	2005	01/06/2005	2	219	3342	0.065529623	NA	NA	NA	NA	NA	NA	0.142857143	aft	3	0.01	0.047619048
1355	Northamptonshire	Midlands	Northamptonshire	Edge	477041	268491	809	4	23	0	21	7	2005	01/07/2005	3	173	3342	0.05176541	NA	NA	NA	NA	NA	NA	0	aft	3	0.01	0.012820513
1356	Northamptonshire	Midlands	Northamptonshire	Edge	477041	268491	807	5	26	1	24	8	2005	01/08/2005	3	194	2769	0.070061394	NA	NA	NA	NA	NA	NA	0.038461538	aft	3	0.01	0.012820513
1357	Northamptonshire	Midlands	Northamptonshire	Edge	477041	268491	807	4	13	0	13	9	2005	01/09/2005	3	226	3588	0.062987737	NA	NA	NA	NA	NA	NA	0	aft	3	0.01	0.012820513
1358	Northamptonshire	Midlands	Northamptonshire	Edge	477041	268491	803	3	18	0	17	10	2005	01/10/2005	4	276	3647	0.07567864	NA	NA	NA	NA	NA	NA	0	aft	3	0.01	0.015151515
1359	Northamptonshire	Midlands	Northamptonshire	Edge	477041	268491	799	2	22	1	20	11	2005	01/11/2005	4	340	5054	0.067273447	NA	NA	NA	NA	NA	NA	0.045454545	aft	3	0.01	0.015151515
1360	Northamptonshire	Midlands	Northamptonshire	Edge	477041	268491	786	2	36	0	34	12	2005	01/12/2005	4	282	5702	0.049456331	NA	NA	NA	NA	NA	NA	0	aft	3	0.01	0.015151515
1361	Northamptonshire	Midlands	Northamptonshire	Edge	477041	268491	782	3	42	1	42	1	2006	01/01/2006	1	386	6399	0.060321925	NA	NA	NA	NA	NA	NA	0.023809524	aft	3	0.01	0.007936508
1362	Northamptonshire	Midlands	Northamptonshire	Edge	477041	268491	783	2	27	0	26	2	2006	01/02/2006	1	315	6854	0.045958564	NA	NA	NA	NA	NA	NA	0	aft	3	0.01	0.007936508
1363	Northamptonshire	Midlands	Northamptonshire	Edge	477041	268491	784	1	41	0	40	3	2006	01/03/2006	1	366	7815	0.046833013	NA	NA	NA	NA	NA	NA	0	aft	3	0.01	0.007936508
1364	Northamptonshire	Midlands	Northamptonshire	Edge	477041	268491	785	1	34	0	33	4	2006	01/04/2006	2	265	6007	0.044115199	NA	NA	NA	NA	NA	NA	0	aft	3	0.01	0.011904762
1365	Northamptonshire	Midlands	Northamptonshire	Edge	477041	268491	784	2	28	1	28	5	2006	01/05/2006	2	281	5143	0.054637371	NA	NA	NA	NA	NA	NA	0.035714286	aft	3	0.01	0.011904762
1366	Northamptonshire	Midlands	Northamptonshire	Edge	477041	268491	788	2	20	0	20	6	2006	01/06/2006	2	233	4463	0.052207036	NA	NA	NA	NA	NA	NA	0	aft	3	0.01	0.011904762
1367	Northamptonshire	Midlands	Northamptonshire	Edge	477041	268491	779	5	18	3	18	7	2006	01/07/2006	3	222	3702	0.059967585	NA	NA	NA	NA	NA	NA	0.166666667	aft	3	0.01	0.055555556
1368	Northamptonshire	Midlands	Northamptonshire	Edge	477041	268491	780	4	20	0	19	8	2006	01/08/2006	3	183	3275	0.055877863	NA	NA	NA	NA	NA	NA	0	aft	3	0.01	0.055555556
1369	Northamptonshire	Midlands	Northamptonshire	Edge	477041	268491	779	4	25	0	25	9	2006	01/09/2006	3	285	4434	0.064276049	NA	NA	NA	NA	NA	NA	0	aft	3	0.01	0.055555556
1370	Northamptonshire	Midlands	Northamptonshire	Edge	477041	268491	780	8	34	5	32	10	2006	01/10/2006	4	346	4419	0.078298258	NA	NA	NA	NA	NA	NA	0.147058824	aft	3	0.01	0.068652022
1371	Northamptonshire	Midlands	Northamptonshire	Edge	477041	268491	778	10	57	2	56	11	2006	01/11/2006	4	357	6173	0.057832496	NA	NA	NA	NA	NA	NA	0.035087719	aft	3	0.01	0.068652022
1372	Northamptonshire	Midlands	Northamptonshire	Edge	477041	268491	777	9	42	1	40	12	2006	01/12/2006	4	291	5730	0.05078534	NA	NA	NA	NA	NA	NA	0.023809524	aft	3	0.01	0.068652022
1373	Northamptonshire	Midlands	Northamptonshire	Edge	477041	268491	776	5	49	1	46	1	2007	01/01/2007	1	458	6451	0.070996745	NA	NA	NA	NA	NA	NA	0.020408163	aft	3	0.01	0.013469388
1374	Northamptonshire	Midlands	Northamptonshire	Edge	477041	268491	776	5	50	1	49	2	2007	01/02/2007	1	384	6982	0.054998568	NA	NA	NA	NA	NA	NA	0.02	aft	3	0.01	0.013469388
1375	Northamptonshire	Midlands	Northamptonshire	Edge	477041	268491	778	4	58	0	55	3	2007	01/03/2007	1	438	8349	0.052461373	NA	NA	NA	NA	NA	NA	0	aft	3	0.01	0.013469388
1376	Northamptonshire	Midlands	Northamptonshire	Edge	477041	268491	765	5	38	2	36	4	2007	01/04/2007	2	415	6350	0.065354331	NA	NA	NA	NA	NA	NA	0.052631579	aft	3	0.01	0.047433398
1377	Northamptonshire	Midlands	Northamptonshire	Edge	477041	268491	761	6	38	2	37	5	2007	01/05/2007	2	298	5345	0.05575304	NA	NA	NA	NA	NA	NA	0.052631579	aft	3	0.01	0.047433398
1378	Northamptonshire	Midlands	Northamptonshire	Edge	477041	268491	757	7	27	1	25	6	2007	01/06/2007	2	278	4559	0.060978285	NA	NA	NA	NA	NA	NA	0.037037037	aft	3	0.01	0.047433398
1379	Northamptonshire	Midlands	Northamptonshire	Edge	477041	268491	757	4	21	1	19	7	2007	01/07/2007	3	284	3826	0.07422896	NA	NA	NA	NA	NA	NA	0.047619048	aft	3	0.01	0.015873016
1380	Northamptonshire	Midlands	Northamptonshire	Edge	477041	268491	755	4	16	0	15	8	2007	01/08/2007	3	175	2905	0.060240964	NA	NA	NA	NA	NA	NA	0	aft	3	0.01	0.015873016
1381	Northamptonshire	Midlands	Northamptonshire	Edge	477041	268491	750	4	30	0	28	9	2007	01/09/2007	3	270	3601	0.074979172	NA	NA	NA	NA	NA	NA	0	aft	3	0.01	0.015873016
1382	Northamptonshire	Midlands	Northamptonshire	Edge	477041	268491	751	5	25	1	24	10	2007	01/10/2007	4	448	4297	0.104258785	NA	NA	NA	NA	NA	NA	0.04	aft	3	0.01	0.013333333
1383	Northamptonshire	Midlands	Northamptonshire	Edge	477041	268491	748	3	58	0	55	11	2007	01/11/2007	4	402	6524	0.061618639	NA	NA	NA	NA	NA	NA	0	aft	3	0.01	0.013333333
1384	Northamptonshire	Midlands	Northamptonshire	Edge	477041	268491	751	2	19	0	19	12	2007	01/12/2007	4	339	4946	0.068540235	NA	NA	NA	NA	NA	NA	0	aft	3	0.01	0.013333333
1385	Northamptonshire	Midlands	Northamptonshire	Edge	477041	268491	751	5	43	3	42	1	2008	01/01/2008	1	474	6593	0.071894433	NA	NA	NA	NA	NA	NA	0.069767442	aft	3	0.01	0.023255814
1386	Northamptonshire	Midlands	Northamptonshire	Edge	477041	268491	754	5	48	0	47	2	2008	01/02/2008	1	473	7396	0.063953488	NA	NA	NA	NA	NA	NA	0	aft	3	0.01	0.023255814
1387	Northamptonshire	Midlands	Northamptonshire	Edge	477041	268491	754	5	46	0	45	3	2008	01/03/2008	1	426	5872	0.072547684	NA	NA	NA	NA	NA	NA	0	aft	3	0.01	0.023255814
1388	Northamptonshire	Midlands	Northamptonshire	Edge	477041	268491	753	6	47	2	43	4	2008	01/04/2008	2	594	6909	0.085974815	NA	NA	NA	NA	NA	NA	0.042553191	aft	3	0.01	0.037993921
1389	Northamptonshire	Midlands	Northamptonshire	Edge	477041	268491	752	6	26	0	24	5	2008	01/05/2008	2	390	5908	0.066012187	NA	NA	NA	NA	NA	NA	0	aft	3	0.01	0.037993921
1390	Northamptonshire	Midlands	Northamptonshire	Edge	477041	268491	750	8	28	2	24	6	2008	01/06/2008	2	375	4319	0.086825654	NA	NA	NA	NA	NA	NA	0.071428571	aft	4	0.03030303	0.037993921
1391	Northamptonshire	Midlands	Northamptonshire	Edge	477041	268491	751	7	26	0	24	7	2008	01/07/2008	3	359	4236	0.084749764	NA	NA	NA	NA	NA	NA	0	aft	4	0.03030303	0.030364372
1392	Northamptonshire	Midlands	Northamptonshire	Edge	477041	268491	747	6	19	1	16	8	2008	01/08/2008	3	305	3768	0.080944798	NA	NA	NA	NA	NA	NA	0.052631579	aft	4	0.03030303	0.030364372
1393	Northamptonshire	Midlands	Northamptonshire	Edge	477041	268491	747	6	26	1	25	9	2008	01/09/2008	3	381	4105	0.092813642	NA	NA	NA	NA	NA	NA	0.038461538	aft	4	0.03030303	0.030364372
1394	Northamptonshire	Midlands	Northamptonshire	Edge	477041	268491	750	7	27	1	27	10	2008	01/10/2008	4	426	5602	0.07604427	NA	NA	NA	NA	NA	NA	0.037037037	aft	4	0.03030303	0.043936093
1395	Northamptonshire	Midlands	Northamptonshire	Edge	477041	268491	752	8	51	2	47	11	2008	01/11/2008	4	448	6194	0.072328059	NA	NA	NA	NA	NA	NA	0.039215686	aft	4	0.03030303	0.043936093
1396	Northamptonshire	Midlands	Northamptonshire	Edge	477041	268491	754	10	36	2	34	12	2008	01/12/2008	4	360	5528	0.06512301	NA	NA	NA	NA	NA	NA	0.055555556	aft	4	0.03030303	0.043936093
1397	Northamptonshire	Midlands	Northamptonshire	Edge	477041	268491	750	14	55	4	53	1	2009	01/01/2009	1	533	7893	0.06752819	NA	NA	NA	NA	NA	NA	0.072727273	aft	4	0.03030303	0.039948263
1398	Northamptonshire	Midlands	Northamptonshire	Edge	477041	268491	748	15	41	1	40	2	2009	01/02/2009	1	438	7181	0.06099429	NA	NA	NA	NA	NA	NA	0.024390244	aft	4	0.03030303	0.039948263
1399	Northamptonshire	Midlands	Northamptonshire	Edge	477041	268491	745	14	44	1	37	3	2009	01/03/2009	1	571	7550	0.075629139	NA	NA	NA	NA	NA	NA	0.022727273	aft	4	0.03030303	0.039948263
1400	Northamptonshire	Midlands	Northamptonshire	Edge	477041	268491	749	14	52	2	46	4	2009	01/04/2009	2	441	7523	0.058620231	NA	NA	NA	NA	NA	NA	0.038461538	aft	4	0.03030303	0.040642452
1401	Northamptonshire	Midlands	Northamptonshire	Edge	477041	268491	749	15	34	1	32	5	2009	01/05/2009	2	359	6019	0.059644459	NA	NA	NA	NA	NA	NA	0.029411765	aft	4	0.03030303	0.040642452
1402	Northamptonshire	Midlands	Northamptonshire	Edge	477041	268491	756	13	37	2	34	6	2009	01/06/2009	2	367	4610	0.079609544	NA	NA	NA	NA	NA	NA	0.054054054	aft	4	0.03030303	0.040642452
1403	Northamptonshire	Midlands	Northamptonshire	Edge	477041	268491	752	12	33	1	30	7	2009	01/07/2009	3	294	4888	0.0601473	NA	NA	NA	NA	NA	NA	0.03030303	aft	4	0.03030303	0.018231091
1404	Northamptonshire	Midlands	Northamptonshire	Edge	477041	268491	754	11	41	1	39	8	2009	01/08/2009	3	213	3953	0.053883127	NA	NA	NA	NA	NA	NA	0.024390244	aft	4	0.03030303	0.018231091
1405	Northamptonshire	Midlands	Northamptonshire	Edge	477041	268491	754	8	43	0	41	9	2009	01/09/2009	3	305	4413	0.069113981	NA	NA	NA	NA	NA	NA	0	aft	4	0.03030303	0.018231091
1406	Northamptonshire	Midlands	Northamptonshire	Edge	477041	268491	751	8	56	2	52	10	2009	01/10/2009	4	333	6271	0.053101579	NA	NA	NA	NA	NA	NA	0.035714286	aft	4	0.03030303	0.036904762
1407	Northamptonshire	Midlands	Northamptonshire	Edge	477041	268491	753	10	40	3	39	11	2009	01/11/2009	4	454	6139	0.073953413	NA	NA	NA	NA	NA	NA	0.075	aft	4	0.03030303	0.036904762
1408	Northamptonshire	Midlands	Northamptonshire	Edge	477041	268491	750	10	25	0	24	12	2009	01/12/2009	4	290	5764	0.050312283	NA	NA	NA	NA	NA	NA	0	aft	4	0.03030303	0.036904762
1409	Northamptonshire	Midlands	Northamptonshire	Edge	477041	268491	749	10	55	1	53	1	2010	01/01/2010	1	432	6851	0.063056488	NA	NA	NA	NA	NA	NA	0.018181818	aft	4	0.03030303	0.018181818
1410	Northamptonshire	Midlands	Northamptonshire	Edge	477041	268491	747	11	55	2	53	2	2010	01/02/2010	1	440	8114	0.054227262	NA	NA	NA	NA	NA	NA	0.036363636	aft	4	0.03030303	0.018181818
1411	Northamptonshire	Midlands	Northamptonshire	Edge	477041	268491	744	10	62	0	61	3	2010	01/03/2010	1	525	8120	0.064655172	NA	NA	NA	NA	NA	NA	0	aft	4	0.03030303	0.018181818
1412	Northamptonshire	Midlands	Northamptonshire	Edge	477041	268491	738	9	57	0	53	4	2010	01/04/2010	2	429	8834	0.048562373	NA	NA	NA	NA	NA	NA	0	aft	4	0.03030303	0.00877193
1413	Northamptonshire	Midlands	Northamptonshire	Edge	477041	268491	740	7	38	1	35	5	2010	01/05/2010	2	387	5833	0.066346648	NA	NA	NA	NA	NA	NA	0.026315789	aft	4	0.03030303	0.00877193
1414	Northamptonshire	Midlands	Northamptonshire	Edge	477041	268491	740	6	26	0	23	6	2010	01/06/2010	2	391	4059	0.096329145	NA	NA	NA	NA	NA	NA	0	aft	4	0.03030303	0.00877193
1415	Northamptonshire	Midlands	Northamptonshire	Edge	477041	268491	745	6	36	2	35	7	2010	01/07/2010	3	247	5086	0.048564687	NA	NA	NA	NA	NA	NA	0.055555556	aft	4	0.03030303	0.029271207
1416	Northamptonshire	Midlands	Northamptonshire	Edge	477041	268491	747	3	31	1	29	8	2010	01/08/2010	3	288	3957	0.072782411	NA	NA	NA	NA	NA	NA	0.032258065	aft	4	0.03030303	0.029271207
1417	Northamptonshire	Midlands	Northamptonshire	Edge	477041	268491	747	3	30	0	28	9	2010	01/09/2010	3	358	4938	0.072498987	NA	NA	NA	NA	NA	NA	0	aft	4	0.03030303	0.029271207
1418	Northamptonshire	Midlands	Northamptonshire	Edge	477041	268491	747	3	42	0	39	10	2010	01/10/2010	4	404	6243	0.064712478	NA	NA	NA	NA	NA	NA	0	aft	4	0.03030303	0.01010101
1419	Northamptonshire	Midlands	Northamptonshire	Edge	477041	268491	745	3	33	1	32	11	2010	01/11/2010	4	524	6664	0.078631453	NA	NA	NA	NA	NA	NA	0.03030303	aft	4	0.03030303	0.01010101
1420	Northamptonshire	Midlands	Northamptonshire	Edge	477041	268491	747	2	41	0	40	12	2010	01/12/2010	4	291	5772	0.0504158	NA	NA	NA	NA	NA	NA	0	aft	4	0.03030303	0.01010101
1421	Northamptonshire	Midlands	Northamptonshire	Edge	477041	268491	737	1	41	0	40	1	2011	01/01/2011	1	537	7830	0.068582375	NA	NA	NA	NA	NA	NA	0	aft	4	0.03030303	0.007936508
1422	Northamptonshire	Midlands	Northamptonshire	Edge	477041	268491	735	1	42	1	42	2	2011	01/02/2011	1	464	7910	0.058659924	NA	NA	NA	NA	NA	NA	0.023809524	aft	4	0.03030303	0.007936508
1423	Northamptonshire	Midlands	Northamptonshire	Edge	477041	268491	734	1	42	0	41	3	2011	01/03/2011	1	509	8614	0.059089854	NA	NA	NA	NA	NA	NA	0	aft	4	0.03030303	0.007936508
1424	Northamptonshire	Midlands	Northamptonshire	Edge	477041	268491	732	3	37	2	37	4	2011	01/04/2011	2	396	7034	0.056297981	NA	NA	NA	NA	NA	NA	0.054054054	aft	4	0.03030303	0.042659595
1425	Northamptonshire	Midlands	Northamptonshire	Edge	477041	268491	735	3	24	1	23	5	2011	01/05/2011	2	466	6141	0.075883407	NA	NA	NA	NA	NA	NA	0.041666667	aft	4	0.03030303	0.042659595
1426	Northamptonshire	Midlands	Northamptonshire	Edge	477041	268491	700	3	31	1	29	6	2011	01/06/2011	2	347	4675	0.074224599	NA	NA	NA	NA	NA	NA	0.032258065	aft	4	0.03030303	0.042659595
1427	Northamptonshire	Midlands	Northamptonshire	Edge	477041	268491	698	5	25	2	24	7	2011	01/07/2011	3	298	4656	0.064003436	NA	NA	NA	NA	NA	NA	0.08	aft	4	0.03030303	0.035675676
1428	Northamptonshire	Midlands	Northamptonshire	Edge	477041	268491	699	4	19	0	18	8	2011	01/08/2011	3	294	4231	0.069487119	NA	NA	NA	NA	NA	NA	0	aft	4	0.03030303	0.035675676
1429	Northamptonshire	Midlands	Northamptonshire	Edge	477041	268491	701	2	37	1	33	9	2011	01/09/2011	3	251	5898	0.042556799	NA	NA	NA	NA	NA	NA	0.027027027	aft	4	0.03030303	0.035675676
1430	Northamptonshire	Midlands	Northamptonshire	Edge	477041	268491	698	2	31	0	31	10	2011	01/10/2011	4	411	6009	0.068397404	NA	NA	NA	NA	NA	NA	0	aft	4	0.03030303	0.015151515
1431	Northamptonshire	Midlands	Northamptonshire	Edge	477041	268491	692	2	22	1	21	11	2011	01/11/2011	4	481	6564	0.073278489	NA	NA	NA	NA	NA	NA	0.045454545	aft	4	0.03030303	0.015151515
1432	Northamptonshire	Midlands	Northamptonshire	Edge	477041	268491	688	2	37	0	37	12	2011	01/12/2011	4	437	7094	0.061601353	NA	NA	NA	NA	NA	NA	0	aft	4	0.03030303	0.015151515
1433	Northamptonshire	Midlands	Northamptonshire	Edge	477041	268491	682	2	32	1	30	1	2012	01/01/2012	1	477	8195	0.058206223	NA	NA	NA	NA	NA	NA	0.03125	aft	4	0.03030303	0.02083083
1434	Northamptonshire	Midlands	Northamptonshire	Edge	477041	268491	682	3	57	1	57	2	2012	01/02/2012	1	451	9059	0.049784744	NA	NA	NA	NA	NA	NA	0.01754386	aft	4	0.03030303	0.02083083
1435	Northamptonshire	Midlands	Northamptonshire	Edge	477041	268491	683	4	73	1	71	3	2012	01/03/2012	1	587	11719	0.050089598	NA	NA	NA	NA	NA	NA	0.01369863	aft	4	0.03030303	0.02083083
1436	Northamptonshire	Midlands	Northamptonshire	Edge	477041	268491	683	7	40	3	40	4	2012	01/04/2012	2	401	7892	0.050810948	NA	NA	NA	NA	NA	NA	0.075	aft	4	0.03030303	0.07179803
1437	Northamptonshire	Midlands	Northamptonshire	Edge	477041	268491	681	8	29	2	27	5	2012	01/05/2012	2	445	7306	0.060908842	NA	NA	NA	NA	NA	NA	0.068965517	aft	4	0.03030303	0.07179803
1438	Northamptonshire	Midlands	Northamptonshire	Edge	477041	268491	681	7	28	2	25	6	2012	01/06/2012	2	321	5429	0.059126911	NA	NA	NA	NA	NA	NA	0.071428571	aft	4	0.03030303	0.07179803
1439	Northamptonshire	Midlands	Northamptonshire	Edge	477041	268491	686	7	25	2	21	7	2012	01/07/2012	3	312	5068	0.061562747	NA	NA	NA	NA	NA	NA	0.08	aft	5	0.022857889	0.077592593
1440	Northamptonshire	Midlands	Northamptonshire	Edge	477041	268491	686	8	18	2	17	8	2012	01/08/2012	3	352	5422	0.064920693	NA	NA	NA	NA	NA	NA	0.111111111	aft	5	0.022857889	0.077592593
1441	Northamptonshire	Midlands	Northamptonshire	Edge	477041	268491	671	9	24	1	22	9	2012	01/09/2012	3	361	5880	0.061394558	NA	NA	NA	NA	NA	NA	0.041666667	aft	5	0.022857889	0.077592593
1442	Northamptonshire	Midlands	Northamptonshire	Edge	477041	268491	671	9	27	1	25	10	2012	01/10/2012	4	438	6818	0.064241713	NA	NA	NA	NA	NA	NA	0.037037037	aft	5	0.022857889	0.019753086
1443	Northamptonshire	Midlands	Northamptonshire	Edge	477041	268491	667	8	45	0	41	11	2012	01/11/2012	4	544	9065	0.060011031	NA	NA	NA	NA	NA	NA	0	aft	5	0.022857889	0.019753086
1444	Northamptonshire	Midlands	Northamptonshire	Edge	477041	268491	668	6	45	1	44	12	2012	01/12/2012	4	393	6735	0.058351893	NA	NA	NA	NA	NA	NA	0.022222222	aft	5	0.022857889	0.019753086
1445	Northamptonshire	Midlands	Northamptonshire	Edge	477041	268491	669	7	45	2	44	1	2013	01/01/2013	1	492	8753	0.0562093	NA	NA	NA	NA	NA	NA	0.044444444	aft	5	0.022857889	0.020987654
1446	Northamptonshire	Midlands	Northamptonshire	Edge	477041	268491	671	8	54	1	52	2	2013	01/02/2013	1	401	9005	0.044530816	NA	NA	NA	NA	NA	NA	0.018518519	aft	5	0.022857889	0.020987654
1447	Northamptonshire	Midlands	Northamptonshire	Edge	477041	268491	673	8	65	0	64	3	2013	01/03/2013	1	485	9255	0.052404106	NA	NA	NA	NA	NA	NA	0	aft	5	0.022857889	0.020987654
1448	Northamptonshire	Midlands	Northamptonshire	Edge	477041	268491	681	9	81	3	74	4	2013	01/04/2013	2	424	8084	0.052449283	NA	NA	NA	NA	NA	NA	0.037037037	aft	5	0.022857889	0.024691358
1449	Northamptonshire	Midlands	Northamptonshire	Edge	477041	268491	683	7	55	0	53	5	2013	01/05/2013	2	402	7358	0.054634412	NA	NA	NA	NA	NA	NA	0	aft	5	0.022857889	0.024691358
1450	Northamptonshire	Midlands	Northamptonshire	Edge	477041	268491	690	8	27	1	26	6	2013	01/06/2013	2	321	5087	0.063102025	NA	NA	NA	NA	NA	NA	0.037037037	aft	5	0.022857889	0.024691358
1451	Northamptonshire	Midlands	Northamptonshire	Edge	477041	268491	694	5	42	1	39	7	2013	01/07/2013	3	271	5080	0.053346457	NA	NA	NA	NA	NA	NA	0.023809524	aft	5	0.022857889	0.018037518
1452	Northamptonshire	Midlands	Northamptonshire	Edge	477041	268491	691	5	46	0	44	8	2013	01/08/2013	3	327	5546	0.058961414	NA	NA	NA	NA	NA	NA	0	aft	5	0.022857889	0.018037518
1453	Northamptonshire	Midlands	Northamptonshire	Edge	477041	268491	689	5	33	1	32	9	2013	01/09/2013	3	349	5980	0.058361204	NA	NA	NA	NA	NA	NA	0.03030303	aft	5	0.022857889	0.018037518
1454	Northamptonshire	Midlands	Northamptonshire	Edge	477041	268491	689	5	61	0	60	10	2013	01/10/2013	4	471	7266	0.064822461	NA	NA	NA	NA	NA	NA	0	aft	5	0.022857889	0.008032129
1455	Northamptonshire	Midlands	Northamptonshire	Edge	477041	268491	688	7	83	2	82	11	2013	01/11/2013	4	501	8581	0.058384804	NA	NA	NA	NA	NA	NA	0.024096386	aft	5	0.022857889	0.008032129
1456	Northamptonshire	Midlands	Northamptonshire	Edge	477041	268491	686	7	74	0	73	12	2013	01/12/2013	4	351	6837	0.051338306	NA	NA	NA	NA	NA	NA	0	aft	5	0.022857889	0.008032129
1457	Northamptonshire	Midlands	Northamptonshire	Edge	477041	268491	687	9	112	3	110	1	2014	01/01/2014	1	532	9690	0.054901961	NA	NA	NA	NA	NA	NA	0.026785714	aft	5	0.022857889	0.021687113
1458	Northamptonshire	Midlands	Northamptonshire	Edge	477041	268491	687	8	93	1	90	2	2014	01/02/2014	1	428	9047	0.0473085	NA	NA	NA	NA	NA	NA	0.010752688	aft	5	0.022857889	0.021687113
1459	Northamptonshire	Midlands	Northamptonshire	Edge	477041	268491	681	11	109	3	106	3	2014	01/03/2014	1	434	9577	0.045316905	NA	NA	NA	NA	NA	NA	0.027522936	aft	5	0.022857889	0.021687113
1460	Northamptonshire	Midlands	Northamptonshire	Edge	477041	268491	680	11	76	0	73	4	2014	01/04/2014	2	360	8079	0.04455997	NA	NA	NA	NA	NA	NA	0	aft	5	0.022857889	0.02832244
1461	Northamptonshire	Midlands	Northamptonshire	Edge	477041	268491	680	13	68	2	64	5	2014	01/05/2014	2	373	8299	0.044945174	NA	NA	NA	NA	NA	NA	0.029411765	aft	5	0.022857889	0.02832244
1462	Northamptonshire	Midlands	Northamptonshire	Edge	477041	268491	686	13	36	2	31	6	2014	01/06/2014	2	267	5717	0.046702816	NA	NA	NA	NA	NA	NA	0.055555556	aft	5	0.022857889	0.02832244
1463	Northamptonshire	Midlands	Northamptonshire	Edge	477041	268491	664	10	59	0	55	7	2014	01/07/2014	3	324	5726	0.056584003	NA	NA	NA	NA	NA	NA	0	aft	5	0.022857889	0.031966001
1464	Northamptonshire	Midlands	Northamptonshire	Edge	477041	268491	662	8	44	1	41	8	2014	01/08/2014	3	296	5378	0.055039048	NA	NA	NA	NA	NA	NA	0.022727273	aft	5	0.022857889	0.031966001
1465	Northamptonshire	Midlands	Northamptonshire	Edge	477041	268491	659	10	41	3	40	9	2014	01/09/2014	3	361	6095	0.059228876	NA	NA	NA	NA	NA	NA	0.073170732	aft	5	0.022857889	0.031966001
1466	Northamptonshire	Midlands	Northamptonshire	Edge	477041	268491	658	10	74	1	72	10	2014	01/10/2014	4	473	8141	0.05810097	NA	NA	NA	NA	NA	NA	0.013513514	aft	5	0.022857889	0.019429878
1467	Northamptonshire	Midlands	Northamptonshire	Edge	477041	268491	656	9	74	0	73	11	2014	01/11/2014	4	499	8509	0.058643789	NA	NA	NA	NA	NA	NA	0	aft	5	0.022857889	0.019429878
1468	Northamptonshire	Midlands	Northamptonshire	Edge	477041	268491	655	11	67	3	65	12	2014	01/12/2014	4	362	6872	0.052677532	NA	NA	NA	NA	NA	NA	0.044776119	aft	5	0.022857889	0.019429878
1469	Northamptonshire	Midlands	Northamptonshire	Edge	477041	268491	646	9	94	0	92	1	2015	01/01/2015	1	491	9917	0.049510941	NA	NA	NA	NA	NA	NA	0	aft	5	0.022857889	0.026103621
1470	Northamptonshire	Midlands	Northamptonshire	Edge	477041	268491	639	15	104	6	100	2	2015	01/02/2015	1	440	9333	0.047144541	NA	NA	NA	NA	NA	NA	0.057692308	aft	5	0.022857889	0.026103621
1471	Northamptonshire	Midlands	Northamptonshire	Edge	477041	268491	642	17	97	2	94	3	2015	01/03/2015	1	457	9457	0.048323993	NA	NA	NA	NA	NA	NA	0.020618557	aft	5	0.022857889	0.026103621
1472	Northamptonshire	Midlands	Northamptonshire	Edge	477041	268491	648	18	87	2	83	4	2015	01/04/2015	2	410	9334	0.043925434	NA	NA	NA	NA	NA	NA	0.022988506	aft	5	0.022857889	0.015414773
1473	Northamptonshire	Midlands	Northamptonshire	Edge	477041	268491	641	18	44	0	36	5	2015	01/05/2015	2	334	6695	0.049887976	NA	NA	NA	NA	NA	NA	0	aft	5	0.022857889	0.015414773
1474	Northamptonshire	Midlands	Northamptonshire	Edge	477041	268491	634	17	43	1	40	6	2015	01/06/2015	2	311	5837	0.053280795	NA	NA	NA	NA	NA	NA	0.023255814	aft	5	0.022857889	0.015414773
1475	Northamptonshire	Midlands	Northamptonshire	Edge	477041	268491	634	13	61	0	49	7	2015	01/07/2015	3	381	6826	0.055815998	NA	NA	NA	NA	NA	NA	0	aft	5	0.022857889	0
1476	Northamptonshire	Midlands	Northamptonshire	Edge	477041	268491	633	11	28	0	27	8	2015	01/08/2015	3	319	5737	0.055603974	NA	NA	NA	NA	NA	NA	0	aft	5	0.022857889	0
1477	Northamptonshire	Midlands	Northamptonshire	Edge	477041	268491	633	11	45	0	41	9	2015	01/09/2015	3	322	6222	0.051751848	NA	NA	NA	NA	NA	NA	0	aft	5	0.022857889	0
1478	Northamptonshire	Midlands	Northamptonshire	Edge	477041	268491	634	10	64	1	60	10	2015	01/10/2015	4	498	8646	0.05759889	NA	NA	NA	NA	NA	NA	0.015625	aft	5	0.022857889	0.029211431
1479	Northamptonshire	Midlands	Northamptonshire	Edge	477041	268491	637	10	82	2	81	11	2015	01/11/2015	4	482	7605	0.063379356	NA	NA	NA	NA	NA	NA	0.024390244	aft	5	0.022857889	0.029211431
1480	Northamptonshire	Midlands	Northamptonshire	Edge	477041	268491	637	13	63	3	63	12	2015	01/12/2015	4	393	6600	0.059545455	NA	NA	NA	NA	NA	NA	0.047619048	aft	5	0.022857889	0.029211431
1481	Northamptonshire	Midlands	Northamptonshire	Edge	477041	268491	635	14	90	1	83	1	2016	01/01/2016	1	464	8722	0.053198808	NA	NA	NA	NA	NA	NA	0.011111111	aft	5	0.022857889	0.014814815
1482	Northamptonshire	Midlands	Northamptonshire	Edge	477041	268491	631	17	90	3	89	2	2016	01/02/2016	1	446	8134	0.054831571	NA	NA	NA	NA	NA	NA	0.033333333	aft	5	0.022857889	0.014814815
1483	Northamptonshire	Midlands	Northamptonshire	Edge	477041	268491	622	17	69	0	66	3	2016	01/03/2016	1	375	7519	0.049873653	NA	NA	NA	NA	NA	NA	0	aft	5	0.022857889	0.014814815
1484	Northamptonshire	Midlands	Northamptonshire	Edge	477041	268491	619	21	104	6	95	4	2016	01/04/2016	2	425	9815	0.04330107	NA	NA	NA	NA	NA	NA	0.057692308	aft	5	0.022857889	0.059425342
1485	Northamptonshire	Midlands	Northamptonshire	Edge	477041	268491	620	20	42	1	39	5	2016	01/05/2016	2	314	5963	0.052658058	NA	NA	NA	NA	NA	NA	0.023809524	aft	5	0.022857889	0.059425342
1486	Northamptonshire	Midlands	Northamptonshire	Edge	477041	268491	619	22	31	3	27	6	2016	01/06/2016	2	274	4825	0.056787565	NA	NA	NA	NA	NA	NA	0.096774194	aft	5	0.022857889	0.059425342
1487	Northamptonshire	Midlands	Northamptonshire	Edge	477041	268491	617	19	28	0	17	7	2016	01/07/2016	3	288	4963	0.058029418	NA	NA	NA	NA	NA	NA	0	aft	5	0.022857889	0
1488	Northamptonshire	Midlands	Northamptonshire	Edge	477041	268491	617	19	24	0	23	8	2016	01/08/2016	3	267	4994	0.053464157	NA	NA	NA	NA	NA	NA	0	aft	5	0.022857889	0
1489	Nottinghamshire	Midlands	Nottinghamshire	Edge	465783	359523	1015	1	6	0	6	1	1996	01/01/1996	1	120	4141	0.028978508	NA	NA	NA	NA	NA	NA	0	pre	1	0	0
1490	Nottinghamshire	Midlands	Nottinghamshire	Edge	465783	359523	1014	1	10	0	10	2	1996	01/02/1996	1	108	4959	0.021778584	NA	NA	NA	NA	NA	NA	0	pre	1	0	0
1491	Nottinghamshire	Midlands	Nottinghamshire	Edge	465783	359523	1013	1	21	0	20	3	1996	01/03/1996	1	133	5077	0.026196573	NA	NA	NA	NA	NA	NA	0	pre	1	0	0
1492	Nottinghamshire	Midlands	Nottinghamshire	Edge	465783	359523	1012	1	13	0	13	4	1996	01/04/1996	2	114	3582	0.031825796	NA	NA	NA	NA	NA	NA	0	pre	1	0	0
1493	Nottinghamshire	Midlands	Nottinghamshire	Edge	465783	359523	1012	0	7	0	7	5	1996	01/05/1996	2	90	3322	0.027092113	NA	NA	NA	NA	NA	NA	0	pre	1	0	0
1494	Nottinghamshire	Midlands	Nottinghamshire	Edge	465783	359523	1010	0	2	0	2	6	1996	01/06/1996	2	74	2016	0.036706349	NA	NA	NA	NA	NA	NA	0	pre	1	0	0
1495	Nottinghamshire	Midlands	Nottinghamshire	Edge	465783	359523	1009	0	6	0	6	7	1996	01/07/1996	3	82	1663	0.049308479	NA	NA	NA	NA	NA	NA	0	pre	1	0	0
1496	Nottinghamshire	Midlands	Nottinghamshire	Edge	465783	359523	1008	0	5	0	5	8	1996	01/08/1996	3	52	1723	0.030179919	NA	NA	NA	NA	NA	NA	0	pre	1	0	0
1497	Nottinghamshire	Midlands	Nottinghamshire	Edge	465783	359523	1007	0	3	0	3	9	1996	01/09/1996	3	63	1635	0.03853211	NA	NA	NA	NA	NA	NA	0	pre	1	0	0
1498	Nottinghamshire	Midlands	Nottinghamshire	Edge	465783	359523	984	0	5	0	5	10	1996	01/10/1996	4	70	2247	0.031152648	NA	NA	NA	NA	NA	NA	0	pre	1	0	0
1499	Nottinghamshire	Midlands	Nottinghamshire	Edge	465783	359523	955	0	14	0	14	11	1996	01/11/1996	4	91	3170	0.028706625	NA	NA	NA	NA	NA	NA	0	pre	1	0	0
1500	Nottinghamshire	Midlands	Nottinghamshire	Edge	465783	359523	948	0	5	0	5	12	1996	01/12/1996	4	77	2707	0.028444773	NA	NA	NA	NA	NA	NA	0	pre	1	0	0
1501	Nottinghamshire	Midlands	Nottinghamshire	Edge	465783	359523	945	0	11	0	11	1	1997	01/01/1997	1	106	3857	0.027482499	NA	NA	NA	NA	NA	NA	0	pre	1	0	0.011904762
1502	Nottinghamshire	Midlands	Nottinghamshire	Edge	465783	359523	937	1	28	1	28	2	1997	01/02/1997	1	94	4033	0.023307711	NA	NA	NA	NA	NA	NA	0.035714286	pre	1	0	0.011904762
1503	Nottinghamshire	Midlands	Nottinghamshire	Edge	465783	359523	935	1	19	0	19	3	1997	01/03/1997	1	95	3782	0.025118985	NA	NA	NA	NA	NA	NA	0	pre	1	0	0.011904762
1504	Nottinghamshire	Midlands	Nottinghamshire	Edge	465783	359523	930	1	21	0	21	4	1997	01/04/1997	2	159	3502	0.045402627	NA	NA	NA	NA	NA	NA	0	pre	1	0	0.027777778
1505	Nottinghamshire	Midlands	Nottinghamshire	Edge	465783	359523	926	1	12	1	12	5	1997	01/05/1997	2	94	3010	0.031229236	NA	NA	NA	NA	NA	NA	0.083333333	pre	1	0	0.027777778
1506	Nottinghamshire	Midlands	Nottinghamshire	Edge	465783	359523	920	1	16	0	16	6	1997	01/06/1997	2	106	2176	0.048713235	NA	NA	NA	NA	NA	NA	0	pre	1	0	0.027777778
1507	Nottinghamshire	Midlands	Nottinghamshire	Edge	465783	359523	918	2	11	1	11	7	1997	01/07/1997	3	78	1864	0.041845494	NA	NA	NA	NA	NA	NA	0.090909091	pre	1	0	0.03030303
1508	Nottinghamshire	Midlands	Nottinghamshire	Edge	465783	359523	908	2	3	0	3	8	1997	01/08/1997	3	63	1586	0.039722573	NA	NA	NA	NA	NA	NA	0	pre	1	0	0.03030303
1509	Nottinghamshire	Midlands	Nottinghamshire	Edge	465783	359523	896	1	7	0	7	9	1997	01/09/1997	3	106	1749	0.060606061	NA	NA	NA	NA	NA	NA	0	pre	1	0	0.03030303
1510	Nottinghamshire	Midlands	Nottinghamshire	Edge	465783	359523	895	1	7	0	7	10	1997	01/10/1997	4	86	2530	0.033992095	NA	NA	NA	NA	NA	NA	0	pre	1	0	0
1511	Nottinghamshire	Midlands	Nottinghamshire	Edge	465783	359523	894	1	14	0	14	11	1997	01/11/1997	4	112	2986	0.037508372	NA	NA	NA	NA	NA	NA	0	pre	1	0	0
1512	Nottinghamshire	Midlands	Nottinghamshire	Edge	465783	359523	889	1	14	0	14	12	1997	01/12/1997	4	91	2902	0.031357684	NA	NA	NA	NA	NA	NA	0	pre	1	0	0
1513	Nottinghamshire	Midlands	Nottinghamshire	Edge	465783	359523	877	1	20	0	20	1	1998	01/01/1998	1	143	4126	0.034658265	NA	NA	NA	NA	NA	NA	0	pre	1	0	0.012345679
1514	Nottinghamshire	Midlands	Nottinghamshire	Edge	465783	359523	875	0	33	0	33	2	1998	01/02/1998	1	145	4354	0.03330271	NA	NA	NA	NA	NA	NA	0	pre	1	0	0.012345679
1515	Nottinghamshire	Midlands	Nottinghamshire	Edge	465783	359523	866	1	27	1	27	3	1998	01/03/1998	1	175	4126	0.04241396	NA	NA	NA	NA	NA	NA	0.037037037	pre	1	0	0.012345679
1516	Nottinghamshire	Midlands	Nottinghamshire	Edge	465783	359523	864	2	14	1	14	4	1998	01/04/1998	2	138	3688	0.037418655	NA	NA	NA	NA	NA	NA	0.071428571	pre	1	0	0.023809524
1517	Nottinghamshire	Midlands	Nottinghamshire	Edge	465783	359523	862	2	15	0	15	5	1998	01/05/1998	2	122	3005	0.040599002	NA	NA	NA	NA	NA	NA	0	pre	1	0	0.023809524
1518	Nottinghamshire	Midlands	Nottinghamshire	Edge	465783	359523	844	2	6	0	6	6	1998	01/06/1998	2	141	2309	0.061065396	NA	NA	NA	NA	NA	NA	0	pre	1	0	0.023809524
1519	Nottinghamshire	Midlands	Nottinghamshire	Edge	465783	359523	834	1	12	0	10	7	1998	01/07/1998	3	106	2295	0.046187364	NA	NA	NA	NA	NA	NA	0	pre	1	0	0.027777778
1520	Nottinghamshire	Midlands	Nottinghamshire	Edge	465783	359523	839	1	6	0	6	8	1998	01/08/1998	3	100	1658	0.060313631	NA	NA	NA	NA	NA	NA	0	pre	1	0	0.027777778
1521	Nottinghamshire	Midlands	Nottinghamshire	Edge	465783	359523	829	2	12	1	10	9	1998	01/09/1998	3	94	1702	0.055229142	NA	NA	NA	NA	NA	NA	0.083333333	pre	1	0	0.027777778
1522	Nottinghamshire	Midlands	Nottinghamshire	Edge	465783	359523	827	2	9	0	8	10	1998	01/10/1998	4	111	2888	0.038434903	NA	NA	NA	NA	NA	NA	0	pre	1	0	0.022222222
1523	Nottinghamshire	Midlands	Nottinghamshire	Edge	465783	359523	825	3	15	1	15	11	1998	01/11/1998	4	131	3516	0.037258248	NA	NA	NA	NA	NA	NA	0.066666667	pre	1	0	0.022222222
1524	Nottinghamshire	Midlands	Nottinghamshire	Edge	465783	359523	823	3	19	0	17	12	1998	01/12/1998	4	101	3290	0.030699088	NA	NA	NA	NA	NA	NA	0	pre	1	0	0.022222222
1525	Nottinghamshire	Midlands	Nottinghamshire	Edge	465783	359523	825	3	17	1	16	1	1999	01/01/1999	1	139	4445	0.031271091	NA	NA	NA	NA	NA	NA	0.058823529	pre	1	0	0.019607843
1526	Nottinghamshire	Midlands	Nottinghamshire	Edge	465783	359523	822	3	24	0	23	2	1999	01/02/1999	1	186	4785	0.038871473	NA	NA	NA	NA	NA	NA	0	pre	1	0	0.019607843
1527	Nottinghamshire	Midlands	Nottinghamshire	Edge	465783	359523	816	3	27	0	27	3	1999	01/03/1999	1	220	4748	0.046335299	NA	NA	NA	NA	NA	NA	0	pre	1	0	0.019607843
1528	Nottinghamshire	Midlands	Nottinghamshire	Edge	465783	359523	817	1	32	0	29	4	1999	01/04/1999	2	165	4878	0.033825338	NA	NA	NA	NA	NA	NA	0	pre	1	0	0
1529	Nottinghamshire	Midlands	Nottinghamshire	Edge	465783	359523	815	1	16	0	16	5	1999	01/05/1999	2	147	3314	0.044357272	NA	NA	NA	NA	NA	NA	0	pre	1	0	0
1530	Nottinghamshire	Midlands	Nottinghamshire	Edge	465783	359523	812	0	11	0	11	6	1999	01/06/1999	2	136	2311	0.058848983	NA	NA	NA	NA	NA	NA	0	pre	1	0	0
1531	Nottinghamshire	Midlands	Nottinghamshire	Edge	465783	359523	811	0	17	0	17	7	1999	01/07/1999	3	108	2827	0.038203042	NA	NA	NA	NA	NA	NA	0	pre	1	0	0
1532	Nottinghamshire	Midlands	Nottinghamshire	Edge	465783	359523	805	0	9	0	9	8	1999	01/08/1999	3	86	1873	0.045915643	NA	NA	NA	NA	NA	NA	0	pre	1	0	0
1533	Nottinghamshire	Midlands	Nottinghamshire	Edge	465783	359523	800	0	5	0	5	9	1999	01/09/1999	3	87	2147	0.040521658	NA	NA	NA	NA	NA	NA	0	pre	1	0	0
1534	Nottinghamshire	Midlands	Nottinghamshire	Edge	465783	359523	797	0	8	0	8	10	1999	01/10/1999	4	96	2705	0.035489834	NA	NA	NA	NA	NA	NA	0	pre	1	0	0
1535	Nottinghamshire	Midlands	Nottinghamshire	Edge	465783	359523	792	0	8	0	8	11	1999	01/11/1999	4	177	3606	0.049084859	NA	NA	NA	NA	NA	NA	0	pre	1	0	0
1536	Nottinghamshire	Midlands	Nottinghamshire	Edge	465783	359523	795	0	7	0	7	12	1999	01/12/1999	4	113	3652	0.03094195	NA	NA	NA	NA	NA	NA	0	pre	1	0	0
1537	Nottinghamshire	Midlands	Nottinghamshire	Edge	465783	359523	798	0	9	0	9	1	2000	01/01/2000	1	197	4295	0.045867288	NA	NA	NA	NA	NA	NA	0	pre	1	0	0.027777778
1538	Nottinghamshire	Midlands	Nottinghamshire	Edge	465783	359523	796	1	12	1	12	2	2000	01/02/2000	1	199	4911	0.040521279	NA	NA	NA	NA	NA	NA	0.083333333	pre	1	0	0.027777778
1539	Nottinghamshire	Midlands	Nottinghamshire	Edge	465783	359523	795	1	18	0	18	3	2000	01/03/2000	1	175	5649	0.030978934	NA	NA	NA	NA	NA	NA	0	pre	2	0	0.027777778
1540	Nottinghamshire	Midlands	Nottinghamshire	Edge	465783	359523	798	1	10	0	10	4	2000	01/04/2000	2	141	3814	0.036969061	NA	NA	NA	NA	NA	NA	0	pre	2	0	0
1541	Nottinghamshire	Midlands	Nottinghamshire	Edge	465783	359523	798	1	10	0	9	5	2000	01/05/2000	2	138	3509	0.039327444	NA	NA	NA	NA	NA	NA	0	pre	2	0	0
1542	Nottinghamshire	Midlands	Nottinghamshire	Edge	465783	359523	796	1	5	0	5	6	2000	01/06/2000	2	121	2870	0.042160279	NA	NA	NA	NA	NA	NA	0	pre	2	0	0
1543	Nottinghamshire	Midlands	Nottinghamshire	Edge	465783	359523	796	2	3	1	3	7	2000	01/07/2000	3	104	2186	0.04757548	NA	NA	NA	NA	NA	NA	0.333333333	pre	2	0	0.177777778
1544	Nottinghamshire	Midlands	Nottinghamshire	Edge	465783	359523	798	3	5	1	5	8	2000	01/08/2000	3	110	2098	0.052430887	NA	NA	NA	NA	NA	NA	0.2	pre	2	0	0.177777778
1545	Nottinghamshire	Midlands	Nottinghamshire	Edge	465783	359523	791	3	1	0	1	9	2000	01/09/2000	3	113	2215	0.051015801	NA	NA	NA	NA	NA	NA	0	pre	2	0	0.177777778
1546	Nottinghamshire	Midlands	Nottinghamshire	Edge	465783	359523	790	4	6	1	5	10	2000	01/10/2000	4	132	2240	0.058928571	NA	NA	NA	NA	NA	NA	0.166666667	pre	2	0	0.092592593
1547	Nottinghamshire	Midlands	Nottinghamshire	Edge	465783	359523	790	3	7	0	7	11	2000	01/11/2000	4	159	3648	0.043585526	NA	NA	NA	NA	NA	NA	0	pre	2	0	0.092592593
1548	Nottinghamshire	Midlands	Nottinghamshire	Edge	465783	359523	790	4	9	1	8	12	2000	01/12/2000	4	146	3161	0.046187915	NA	NA	NA	NA	NA	NA	0.111111111	pre	2	0	0.092592593
1549	Nottinghamshire	Midlands	Nottinghamshire	Edge	465783	359523	790	2	14	0	13	1	2001	01/01/2001	1	207	3786	0.054675119	NA	NA	NA	NA	NA	NA	0	int	2	0	0
1550	Nottinghamshire	Midlands	Nottinghamshire	Edge	465783	359523	789	2	30	0	29	2	2001	01/02/2001	1	143	4335	0.032987313	NA	NA	NA	NA	NA	NA	0	int	2	0	0
1551	Nottinghamshire	Midlands	Nottinghamshire	Edge	465783	359523	786	2	3	0	3	3	2001	01/03/2001	1	15	601	0.024958403	NA	NA	NA	NA	NA	NA	0	int	2	0	0
1552	Nottinghamshire	Midlands	Nottinghamshire	Edge	465783	359523	786	2	4	0	4	4	2001	01/04/2001	2	35	386	0.090673575	NA	NA	NA	NA	NA	NA	0	int	2	0	0
1553	Nottinghamshire	Midlands	Nottinghamshire	Edge	465783	359523	785	2	0	0	0	5	2001	01/05/2001	2	28	360	0.077777778	NA	NA	NA	NA	NA	NA	NA	int	2	0	0
1554	Nottinghamshire	Midlands	Nottinghamshire	Edge	465783	359523	784	1	2	0	0	6	2001	01/06/2001	2	32	332	0.096385542	NA	NA	NA	NA	NA	NA	0	int	2	0	0
1555	Nottinghamshire	Midlands	Nottinghamshire	Edge	465783	359523	786	2	2	1	1	7	2001	01/07/2001	3	35	358	0.097765363	NA	NA	NA	NA	NA	NA	0.5	int	2	0	0.25
1556	Nottinghamshire	Midlands	Nottinghamshire	Edge	465783	359523	786	2	3	0	2	8	2001	01/08/2001	3	19	355	0.053521127	NA	NA	NA	NA	NA	NA	0	int	2	0	0.25
1557	Nottinghamshire	Midlands	Nottinghamshire	Edge	465783	359523	787	1	0	0	0	9	2001	01/09/2001	3	42	363	0.115702479	NA	NA	NA	NA	NA	NA	NA	int	2	0	0.25
1558	Nottinghamshire	Midlands	Nottinghamshire	Edge	465783	359523	787	1	1	0	0	10	2001	01/10/2001	4	65	398	0.163316583	NA	NA	NA	NA	NA	NA	0	int	2	0	0
1559	Nottinghamshire	Midlands	Nottinghamshire	Edge	465783	359523	790	1	1	0	1	11	2001	01/11/2001	4	76	840	0.09047619	NA	NA	NA	NA	NA	NA	0	int	2	0	0
1560	Nottinghamshire	Midlands	Nottinghamshire	Edge	465783	359523	791	1	8	0	8	12	2001	01/12/2001	4	104	1061	0.098020735	NA	NA	NA	NA	NA	NA	0	int	2	0	0
1561	Nottinghamshire	Midlands	Nottinghamshire	Edge	465783	359523	789	1	21	0	21	1	2002	01/01/2002	1	201	2763	0.072747014	NA	NA	NA	NA	NA	NA	0	int	2	0	0
1562	Nottinghamshire	Midlands	Nottinghamshire	Edge	465783	359523	790	1	27	0	27	2	2002	01/02/2002	1	375	4436	0.084535618	NA	NA	NA	NA	NA	NA	0	int	2	0	0
1563	Nottinghamshire	Midlands	Nottinghamshire	Edge	465783	359523	791	0	16	0	15	3	2002	01/03/2002	1	348	5528	0.062952243	NA	NA	NA	NA	NA	NA	0	int	2	0	0
1564	Nottinghamshire	Midlands	Nottinghamshire	Edge	465783	359523	793	1	25	1	25	4	2002	01/04/2002	2	396	5161	0.076729316	NA	NA	NA	NA	NA	NA	0.04	int	2	0	0.013333333
1565	Nottinghamshire	Midlands	Nottinghamshire	Edge	465783	359523	782	1	13	0	13	5	2002	01/05/2002	2	321	5501	0.058353027	NA	NA	NA	NA	NA	NA	0	int	2	0	0.013333333
1566	Nottinghamshire	Midlands	Nottinghamshire	Edge	465783	359523	783	1	5	0	5	6	2002	01/06/2002	2	193	2682	0.071961223	NA	NA	NA	NA	NA	NA	0	int	2	0	0.013333333
1567	Nottinghamshire	Midlands	Nottinghamshire	Edge	465783	359523	783	2	11	1	10	7	2002	01/07/2002	3	235	3027	0.077634622	NA	NA	NA	NA	NA	NA	0.090909091	int	2	0	0.03030303
1568	Nottinghamshire	Midlands	Nottinghamshire	Edge	465783	359523	783	1	6	0	6	8	2002	01/08/2002	3	182	2910	0.062542955	NA	NA	NA	NA	NA	NA	0	int	2	0	0.03030303
1569	Nottinghamshire	Midlands	Nottinghamshire	Edge	465783	359523	777	1	10	0	10	9	2002	01/09/2002	3	206	2749	0.07493634	NA	NA	NA	NA	NA	NA	0	int	2	0	0.03030303
1570	Nottinghamshire	Midlands	Nottinghamshire	Edge	465783	359523	762	3	24	2	24	10	2002	01/10/2002	4	248	3785	0.065521797	NA	NA	NA	NA	NA	NA	0.083333333	int	2	0	0.035907859
1571	Nottinghamshire	Midlands	Nottinghamshire	Edge	465783	359523	759	4	41	1	41	11	2002	01/11/2002	4	328	6208	0.052835052	NA	NA	NA	NA	NA	NA	0.024390244	int	2	0	0.035907859
1572	Nottinghamshire	Midlands	Nottinghamshire	Edge	465783	359523	754	4	22	0	21	12	2002	01/12/2002	4	286	4903	0.058331634	NA	NA	NA	NA	NA	NA	0	int	2	0	0.035907859
1573	Nottinghamshire	Midlands	Nottinghamshire	Edge	465783	359523	750	4	36	0	36	1	2003	01/01/2003	1	374	7025	0.053238434	NA	NA	NA	NA	NA	NA	0	int	2	0	0
1574	Nottinghamshire	Midlands	Nottinghamshire	Edge	465783	359523	745	4	28	0	27	2	2003	01/02/2003	1	337	6175	0.054574899	NA	NA	NA	NA	NA	NA	0	int	2	0	0
1575	Nottinghamshire	Midlands	Nottinghamshire	Edge	465783	359523	740	4	26	0	26	3	2003	01/03/2003	1	430	6204	0.069310123	NA	NA	NA	NA	NA	NA	0	int	2	0	0
1576	Nottinghamshire	Midlands	Nottinghamshire	Edge	465783	359523	733	2	19	0	18	4	2003	01/04/2003	2	331	4821	0.068657955	NA	NA	NA	NA	NA	NA	0	int	2	0	0.019607843
1577	Nottinghamshire	Midlands	Nottinghamshire	Edge	465783	359523	726	2	17	0	17	5	2003	01/05/2003	2	238	5327	0.044678055	NA	NA	NA	NA	NA	NA	0	int	2	0	0.019607843
1578	Nottinghamshire	Midlands	Nottinghamshire	Edge	465783	359523	721	2	17	1	15	6	2003	01/06/2003	2	257	3838	0.066961959	NA	NA	NA	NA	NA	NA	0.058823529	int	2	0	0.019607843
1579	Nottinghamshire	Midlands	Nottinghamshire	Edge	465783	359523	721	0	24	0	24	7	2003	01/07/2003	3	206	3715	0.055450875	NA	NA	NA	NA	NA	NA	0	int	2	0	0
1580	Nottinghamshire	Midlands	Nottinghamshire	Edge	465783	359523	719	0	15	0	15	8	2003	01/08/2003	3	118	2988	0.039491299	NA	NA	NA	NA	NA	NA	0	int	2	0	0
1581	Nottinghamshire	Midlands	Nottinghamshire	Edge	465783	359523	718	0	24	0	24	9	2003	01/09/2003	3	216	3383	0.063848655	NA	NA	NA	NA	NA	NA	0	aft	2	0	0
1582	Nottinghamshire	Midlands	Nottinghamshire	Edge	465783	359523	713	0	17	0	17	10	2003	01/10/2003	4	201	4100	0.04902439	NA	NA	NA	NA	NA	NA	0	aft	2	0	0
1583	Nottinghamshire	Midlands	Nottinghamshire	Edge	465783	359523	711	0	14	0	14	11	2003	01/11/2003	4	264	4491	0.058784235	NA	NA	NA	NA	NA	NA	0	aft	2	0	0
1584	Nottinghamshire	Midlands	Nottinghamshire	Edge	465783	359523	709	0	10	0	10	12	2003	01/12/2003	4	236	4070	0.057985258	NA	NA	NA	NA	NA	NA	0	aft	2	0	0
1585	Nottinghamshire	Midlands	Nottinghamshire	Edge	465783	359523	708	1	20	1	20	1	2004	01/01/2004	1	336	6380	0.052664577	NA	NA	NA	NA	NA	NA	0.05	aft	2	0	0.038888889
1586	Nottinghamshire	Midlands	Nottinghamshire	Edge	465783	359523	702	2	15	1	15	2	2004	01/02/2004	1	312	5970	0.052261307	NA	NA	NA	NA	NA	NA	0.066666667	aft	2	0	0.038888889
1587	Nottinghamshire	Midlands	Nottinghamshire	Edge	465783	359523	694	1	17	0	17	3	2004	01/03/2004	1	438	5989	0.073134079	NA	NA	NA	NA	NA	NA	0	aft	2	0	0.038888889
1588	Nottinghamshire	Midlands	Nottinghamshire	Edge	465783	359523	692	2	20	1	19	4	2004	01/04/2004	2	344	6347	0.054198834	NA	NA	NA	NA	NA	NA	0.05	aft	3	0	0.016666667
1589	Nottinghamshire	Midlands	Nottinghamshire	Edge	465783	359523	689	2	11	0	11	5	2004	01/05/2004	2	265	4553	0.058203382	NA	NA	NA	NA	NA	NA	0	aft	3	0	0.016666667
1590	Nottinghamshire	Midlands	Nottinghamshire	Edge	465783	359523	687	2	16	0	16	6	2004	01/06/2004	2	272	3548	0.076662909	NA	NA	NA	NA	NA	NA	0	aft	3	0	0.016666667
1591	Nottinghamshire	Midlands	Nottinghamshire	Edge	465783	359523	687	1	18	0	16	7	2004	01/07/2004	3	170	3943	0.04311438	NA	NA	NA	NA	NA	NA	0	aft	3	0	0
1592	Nottinghamshire	Midlands	Nottinghamshire	Edge	465783	359523	689	1	13	0	12	8	2004	01/08/2004	3	196	2981	0.065749748	NA	NA	NA	NA	NA	NA	0	aft	3	0	0
1593	Nottinghamshire	Midlands	Nottinghamshire	Edge	465783	359523	684	1	13	0	12	9	2004	01/09/2004	3	159	3127	0.050847458	NA	NA	NA	NA	NA	NA	0	aft	3	0	0
1594	Nottinghamshire	Midlands	Nottinghamshire	Edge	465783	359523	683	1	14	0	14	10	2004	01/10/2004	4	216	3830	0.056396867	NA	NA	NA	NA	NA	NA	0	aft	3	0	0
1595	Nottinghamshire	Midlands	Nottinghamshire	Edge	465783	359523	679	0	18	0	17	11	2004	01/11/2004	4	369	5210	0.070825336	NA	NA	NA	NA	NA	NA	0	aft	3	0	0
1596	Nottinghamshire	Midlands	Nottinghamshire	Edge	465783	359523	682	0	9	0	9	12	2004	01/12/2004	4	261	4901	0.053254438	NA	NA	NA	NA	NA	NA	0	aft	3	0	0
1597	Nottinghamshire	Midlands	Nottinghamshire	Edge	465783	359523	675	1	19	1	19	1	2005	01/01/2005	1	430	5786	0.074317318	NA	NA	NA	NA	NA	NA	0.052631579	aft	3	0	0.032036613
1598	Nottinghamshire	Midlands	Nottinghamshire	Edge	465783	359523	670	2	23	1	22	2	2005	01/02/2005	1	461	6305	0.073116574	NA	NA	NA	NA	NA	NA	0.043478261	aft	3	0	0.032036613
1599	Nottinghamshire	Midlands	Nottinghamshire	Edge	465783	359523	670	2	29	0	29	3	2005	01/03/2005	1	423	5915	0.071513102	NA	NA	NA	NA	NA	NA	0	aft	3	0	0.032036613
1600	Nottinghamshire	Midlands	Nottinghamshire	Edge	465783	359523	670	2	32	1	31	4	2005	01/04/2005	2	384	6351	0.060462919	NA	NA	NA	NA	NA	NA	0.03125	aft	3	0	0.010416667
1601	Nottinghamshire	Midlands	Nottinghamshire	Edge	465783	359523	665	0	23	0	23	5	2005	01/05/2005	2	256	4039	0.063382025	NA	NA	NA	NA	NA	NA	0	aft	3	0	0.010416667
1602	Nottinghamshire	Midlands	Nottinghamshire	Edge	465783	359523	660	0	21	0	21	6	2005	01/06/2005	2	219	3342	0.065529623	NA	NA	NA	NA	NA	NA	0	aft	3	0	0.010416667
1603	Nottinghamshire	Midlands	Nottinghamshire	Edge	465783	359523	654	0	19	0	19	7	2005	01/07/2005	3	173	3342	0.05176541	NA	NA	NA	NA	NA	NA	0	aft	3	0	0
1604	Nottinghamshire	Midlands	Nottinghamshire	Edge	465783	359523	650	0	11	0	11	8	2005	01/08/2005	3	194	2769	0.070061394	NA	NA	NA	NA	NA	NA	0	aft	3	0	0
1605	Nottinghamshire	Midlands	Nottinghamshire	Edge	465783	359523	640	0	14	0	14	9	2005	01/09/2005	3	226	3588	0.062987737	NA	NA	NA	NA	NA	NA	0	aft	3	0	0
1606	Nottinghamshire	Midlands	Nottinghamshire	Edge	465783	359523	636	2	8	2	8	10	2005	01/10/2005	4	276	3647	0.07567864	NA	NA	NA	NA	NA	NA	0.25	aft	3	0	0.083333333
1607	Nottinghamshire	Midlands	Nottinghamshire	Edge	465783	359523	629	0	17	0	17	11	2005	01/11/2005	4	340	5054	0.067273447	NA	NA	NA	NA	NA	NA	0	aft	3	0	0.083333333
1608	Nottinghamshire	Midlands	Nottinghamshire	Edge	465783	359523	623	0	26	0	26	12	2005	01/12/2005	4	282	5702	0.049456331	NA	NA	NA	NA	NA	NA	0	aft	3	0	0.083333333
1609	Nottinghamshire	Midlands	Nottinghamshire	Edge	465783	359523	625	0	23	0	23	1	2006	01/01/2006	1	386	6399	0.060321925	NA	NA	NA	NA	NA	NA	0	aft	3	0	0.019607843
1610	Nottinghamshire	Midlands	Nottinghamshire	Edge	465783	359523	627	0	30	0	30	2	2006	01/02/2006	1	315	6854	0.045958564	NA	NA	NA	NA	NA	NA	0	aft	3	0	0.019607843
1611	Nottinghamshire	Midlands	Nottinghamshire	Edge	465783	359523	627	1	34	2	34	3	2006	01/03/2006	1	366	7815	0.046833013	NA	NA	NA	NA	NA	NA	0.058823529	aft	3	0	0.019607843
1612	Nottinghamshire	Midlands	Nottinghamshire	Edge	465783	359523	628	1	40	0	40	4	2006	01/04/2006	2	265	6007	0.044115199	NA	NA	NA	NA	NA	NA	0	aft	3	0	0.025641026
1613	Nottinghamshire	Midlands	Nottinghamshire	Edge	465783	359523	628	0	33	0	32	5	2006	01/05/2006	2	281	5143	0.054637371	NA	NA	NA	NA	NA	NA	0	aft	3	0	0.025641026
1614	Nottinghamshire	Midlands	Nottinghamshire	Edge	465783	359523	631	2	26	2	26	6	2006	01/06/2006	2	233	4463	0.052207036	NA	NA	NA	NA	NA	NA	0.076923077	aft	3	0	0.025641026
1615	Nottinghamshire	Midlands	Nottinghamshire	Edge	465783	359523	629	2	11	0	11	7	2006	01/07/2006	3	222	3702	0.059967585	NA	NA	NA	NA	NA	NA	0	aft	3	0	0
1616	Nottinghamshire	Midlands	Nottinghamshire	Edge	465783	359523	629	2	23	0	23	8	2006	01/08/2006	3	183	3275	0.055877863	NA	NA	NA	NA	NA	NA	0	aft	3	0	0
1617	Nottinghamshire	Midlands	Nottinghamshire	Edge	465783	359523	627	2	22	0	22	9	2006	01/09/2006	3	285	4434	0.064276049	NA	NA	NA	NA	NA	NA	0	aft	3	0	0
1618	Nottinghamshire	Midlands	Nottinghamshire	Edge	465783	359523	626	2	17	0	17	10	2006	01/10/2006	4	346	4419	0.078298258	NA	NA	NA	NA	NA	NA	0	aft	3	0	0.008333333
1619	Nottinghamshire	Midlands	Nottinghamshire	Edge	465783	359523	627	2	33	0	33	11	2006	01/11/2006	4	357	6173	0.057832496	NA	NA	NA	NA	NA	NA	0	aft	3	0	0.008333333
1620	Nottinghamshire	Midlands	Nottinghamshire	Edge	465783	359523	629	3	40	1	40	12	2006	01/12/2006	4	291	5730	0.05078534	NA	NA	NA	NA	NA	NA	0.025	aft	3	0	0.008333333
1621	Nottinghamshire	Midlands	Nottinghamshire	Edge	465783	359523	632	3	35	2	35	1	2007	01/01/2007	1	458	6451	0.070996745	NA	NA	NA	NA	NA	NA	0.057142857	aft	3	0	0.019047619
1622	Nottinghamshire	Midlands	Nottinghamshire	Edge	465783	359523	632	3	41	0	40	2	2007	01/02/2007	1	384	6982	0.054998568	NA	NA	NA	NA	NA	NA	0	aft	3	0	0.019047619
1623	Nottinghamshire	Midlands	Nottinghamshire	Edge	465783	359523	629	2	52	0	51	3	2007	01/03/2007	1	438	8349	0.052461373	NA	NA	NA	NA	NA	NA	0	aft	3	0	0.019047619
1624	Nottinghamshire	Midlands	Nottinghamshire	Edge	465783	359523	628	0	35	0	33	4	2007	01/04/2007	2	415	6350	0.065354331	NA	NA	NA	NA	NA	NA	0	aft	3	0	0
1625	Nottinghamshire	Midlands	Nottinghamshire	Edge	465783	359523	627	0	40	0	40	5	2007	01/05/2007	2	298	5345	0.05575304	NA	NA	NA	NA	NA	NA	0	aft	3	0	0
1626	Nottinghamshire	Midlands	Nottinghamshire	Edge	465783	359523	627	0	16	0	16	6	2007	01/06/2007	2	278	4559	0.060978285	NA	NA	NA	NA	NA	NA	0	aft	3	0	0
1627	Nottinghamshire	Midlands	Nottinghamshire	Edge	465783	359523	624	1	13	1	13	7	2007	01/07/2007	3	284	3826	0.07422896	NA	NA	NA	NA	NA	NA	0.076923077	aft	3	0	0.055944056
1628	Nottinghamshire	Midlands	Nottinghamshire	Edge	465783	359523	622	1	14	0	14	8	2007	01/08/2007	3	175	2905	0.060240964	NA	NA	NA	NA	NA	NA	0	aft	3	0	0.055944056
1629	Nottinghamshire	Midlands	Nottinghamshire	Edge	465783	359523	621	2	11	1	11	9	2007	01/09/2007	3	270	3601	0.074979172	NA	NA	NA	NA	NA	NA	0.090909091	aft	3	0	0.055944056
1630	Nottinghamshire	Midlands	Nottinghamshire	Edge	465783	359523	623	2	14	1	14	10	2007	01/10/2007	4	448	4297	0.104258785	NA	NA	NA	NA	NA	NA	0.071428571	aft	3	0	0.023809524
1631	Nottinghamshire	Midlands	Nottinghamshire	Edge	465783	359523	620	2	22	0	22	11	2007	01/11/2007	4	402	6524	0.061618639	NA	NA	NA	NA	NA	NA	0	aft	3	0	0.023809524
1632	Nottinghamshire	Midlands	Nottinghamshire	Edge	465783	359523	617	2	19	0	19	12	2007	01/12/2007	4	339	4946	0.068540235	NA	NA	NA	NA	NA	NA	0	aft	3	0	0.023809524
1633	Nottinghamshire	Midlands	Nottinghamshire	Edge	465783	359523	614	2	33	1	32	1	2008	01/01/2008	1	474	6593	0.071894433	NA	NA	NA	NA	NA	NA	0.03030303	aft	3	0	0.01010101
1634	Nottinghamshire	Midlands	Nottinghamshire	Edge	465783	359523	617	1	21	0	21	2	2008	01/02/2008	1	473	7396	0.063953488	NA	NA	NA	NA	NA	NA	0	aft	3	0	0.01010101
1635	Nottinghamshire	Midlands	Nottinghamshire	Edge	465783	359523	617	1	17	0	17	3	2008	01/03/2008	1	426	5872	0.072547684	NA	NA	NA	NA	NA	NA	0	aft	3	0	0.01010101
1636	Nottinghamshire	Midlands	Nottinghamshire	Edge	465783	359523	618	1	31	0	31	4	2008	01/04/2008	2	594	6909	0.085974815	NA	NA	NA	NA	NA	NA	0	aft	3	0	0
1637	Nottinghamshire	Midlands	Nottinghamshire	Edge	465783	359523	615	1	35	0	35	5	2008	01/05/2008	2	390	5908	0.066012187	NA	NA	NA	NA	NA	NA	0	aft	3	0	0
1638	Nottinghamshire	Midlands	Nottinghamshire	Edge	465783	359523	615	1	19	0	18	6	2008	01/06/2008	2	375	4319	0.086825654	NA	NA	NA	NA	NA	NA	0	aft	4	0	0
1639	Nottinghamshire	Midlands	Nottinghamshire	Edge	465783	359523	618	2	24	1	24	7	2008	01/07/2008	3	359	4236	0.084749764	NA	NA	NA	NA	NA	NA	0.041666667	aft	4	0	0.089285714
1640	Nottinghamshire	Midlands	Nottinghamshire	Edge	465783	359523	613	3	12	1	11	8	2008	01/08/2008	3	305	3768	0.080944798	NA	NA	NA	NA	NA	NA	0.083333333	aft	4	0	0.089285714
1641	Nottinghamshire	Midlands	Nottinghamshire	Edge	465783	359523	612	3	14	2	13	9	2008	01/09/2008	3	381	4105	0.092813642	NA	NA	NA	NA	NA	NA	0.142857143	aft	4	0	0.089285714
1642	Nottinghamshire	Midlands	Nottinghamshire	Edge	465783	359523	611	3	22	0	21	10	2008	01/10/2008	4	426	5602	0.07604427	NA	NA	NA	NA	NA	NA	0	aft	4	0	0.009803922
1643	Nottinghamshire	Midlands	Nottinghamshire	Edge	465783	359523	617	4	34	1	33	11	2008	01/11/2008	4	448	6194	0.072328059	NA	NA	NA	NA	NA	NA	0.029411765	aft	4	0	0.009803922
1644	Nottinghamshire	Midlands	Nottinghamshire	Edge	465783	359523	610	4	29	0	28	12	2008	01/12/2008	4	360	5528	0.06512301	NA	NA	NA	NA	NA	NA	0	aft	4	0	0.009803922
1645	Nottinghamshire	Midlands	Nottinghamshire	Edge	465783	359523	608	6	36	3	34	1	2009	01/01/2009	1	533	7893	0.06752819	NA	NA	NA	NA	NA	NA	0.083333333	aft	4	0	0.047385621
1646	Nottinghamshire	Midlands	Nottinghamshire	Edge	465783	359523	607	8	34	2	34	2	2009	01/02/2009	1	438	7181	0.06099429	NA	NA	NA	NA	NA	NA	0.058823529	aft	4	0	0.047385621
1647	Nottinghamshire	Midlands	Nottinghamshire	Edge	465783	359523	606	8	30	0	26	3	2009	01/03/2009	1	571	7550	0.075629139	NA	NA	NA	NA	NA	NA	0	aft	4	0	0.047385621
1648	Nottinghamshire	Midlands	Nottinghamshire	Edge	465783	359523	605	8	34	2	32	4	2009	01/04/2009	2	441	7523	0.058620231	NA	NA	NA	NA	NA	NA	0.058823529	aft	4	0	0.019607843
1649	Nottinghamshire	Midlands	Nottinghamshire	Edge	465783	359523	608	6	32	0	29	5	2009	01/05/2009	2	359	6019	0.059644459	NA	NA	NA	NA	NA	NA	0	aft	4	0	0.019607843
1650	Nottinghamshire	Midlands	Nottinghamshire	Edge	465783	359523	611	6	23	0	23	6	2009	01/06/2009	2	367	4610	0.079609544	NA	NA	NA	NA	NA	NA	0	aft	4	0	0.019607843
1651	Nottinghamshire	Midlands	Nottinghamshire	Edge	465783	359523	613	6	22	0	19	7	2009	01/07/2009	3	294	4888	0.0601473	NA	NA	NA	NA	NA	NA	0	aft	4	0	0.03030303
1652	Nottinghamshire	Midlands	Nottinghamshire	Edge	465783	359523	612	7	11	1	11	8	2009	01/08/2009	3	213	3953	0.053883127	NA	NA	NA	NA	NA	NA	0.090909091	aft	4	0	0.03030303
1653	Nottinghamshire	Midlands	Nottinghamshire	Edge	465783	359523	613	7	38	0	36	9	2009	01/09/2009	3	305	4413	0.069113981	NA	NA	NA	NA	NA	NA	0	aft	4	0	0.03030303
1654	Nottinghamshire	Midlands	Nottinghamshire	Edge	465783	359523	614	4	23	0	22	10	2009	01/10/2009	4	333	6271	0.053101579	NA	NA	NA	NA	NA	NA	0	aft	4	0	0.009803922
1655	Nottinghamshire	Midlands	Nottinghamshire	Edge	465783	359523	609	4	26	0	24	11	2009	01/11/2009	4	454	6139	0.073953413	NA	NA	NA	NA	NA	NA	0	aft	4	0	0.009803922
1656	Nottinghamshire	Midlands	Nottinghamshire	Edge	465783	359523	611	5	34	1	33	12	2009	01/12/2009	4	290	5764	0.050312283	NA	NA	NA	NA	NA	NA	0.029411765	aft	4	0	0.009803922
1657	Nottinghamshire	Midlands	Nottinghamshire	Edge	465783	359523	610	6	52	1	52	1	2010	01/01/2010	1	432	6851	0.063056488	NA	NA	NA	NA	NA	NA	0.019230769	aft	4	0	0.006410256
1658	Nottinghamshire	Midlands	Nottinghamshire	Edge	465783	359523	608	6	34	0	32	2	2010	01/02/2010	1	440	8114	0.054227262	NA	NA	NA	NA	NA	NA	0	aft	4	0	0.006410256
1659	Nottinghamshire	Midlands	Nottinghamshire	Edge	465783	359523	605	2	52	0	50	3	2010	01/03/2010	1	525	8120	0.064655172	NA	NA	NA	NA	NA	NA	0	aft	4	0	0.006410256
1660	Nottinghamshire	Midlands	Nottinghamshire	Edge	465783	359523	594	2	52	0	52	4	2010	01/04/2010	2	429	8834	0.048562373	NA	NA	NA	NA	NA	NA	0	aft	4	0	0.019623234
1661	Nottinghamshire	Midlands	Nottinghamshire	Edge	465783	359523	598	3	49	1	48	5	2010	01/05/2010	2	387	5833	0.066346648	NA	NA	NA	NA	NA	NA	0.020408163	aft	4	0	0.019623234
1662	Nottinghamshire	Midlands	Nottinghamshire	Edge	465783	359523	602	4	26	1	26	6	2010	01/06/2010	2	391	4059	0.096329145	NA	NA	NA	NA	NA	NA	0.038461538	aft	4	0	0.019623234
1663	Nottinghamshire	Midlands	Nottinghamshire	Edge	465783	359523	604	3	28	0	27	7	2010	01/07/2010	3	247	5086	0.048564687	NA	NA	NA	NA	NA	NA	0	aft	4	0	0
1664	Nottinghamshire	Midlands	Nottinghamshire	Edge	465783	359523	606	3	30	0	29	8	2010	01/08/2010	3	288	3957	0.072782411	NA	NA	NA	NA	NA	NA	0	aft	4	0	0
1665	Nottinghamshire	Midlands	Nottinghamshire	Edge	465783	359523	607	1	30	0	29	9	2010	01/09/2010	3	358	4938	0.072498987	NA	NA	NA	NA	NA	NA	0	aft	4	0	0
1666	Nottinghamshire	Midlands	Nottinghamshire	Edge	465783	359523	608	0	36	0	36	10	2010	01/10/2010	4	404	6243	0.064712478	NA	NA	NA	NA	NA	NA	0	aft	4	0	0
1667	Nottinghamshire	Midlands	Nottinghamshire	Edge	465783	359523	610	0	37	0	37	11	2010	01/11/2010	4	524	6664	0.078631453	NA	NA	NA	NA	NA	NA	0	aft	4	0	0
1668	Nottinghamshire	Midlands	Nottinghamshire	Edge	465783	359523	608	0	26	0	26	12	2010	01/12/2010	4	291	5772	0.0504158	NA	NA	NA	NA	NA	NA	0	aft	4	0	0
1669	Nottinghamshire	Midlands	Nottinghamshire	Edge	465783	359523	602	0	35	0	35	1	2011	01/01/2011	1	537	7830	0.068582375	NA	NA	NA	NA	NA	NA	0	aft	4	0	0.008547009
1670	Nottinghamshire	Midlands	Nottinghamshire	Edge	465783	359523	604	1	39	1	39	2	2011	01/02/2011	1	464	7910	0.058659924	NA	NA	NA	NA	NA	NA	0.025641026	aft	4	0	0.008547009
1671	Nottinghamshire	Midlands	Nottinghamshire	Edge	465783	359523	603	1	60	0	60	3	2011	01/03/2011	1	509	8614	0.059089854	NA	NA	NA	NA	NA	NA	0	aft	4	0	0.008547009
1672	Nottinghamshire	Midlands	Nottinghamshire	Edge	465783	359523	603	3	43	2	43	4	2011	01/04/2011	2	396	7034	0.056297981	NA	NA	NA	NA	NA	NA	0.046511628	aft	4	0	0.073223934
1673	Nottinghamshire	Midlands	Nottinghamshire	Edge	465783	359523	601	4	33	1	33	5	2011	01/05/2011	2	466	6141	0.075883407	NA	NA	NA	NA	NA	NA	0.03030303	aft	4	0	0.073223934
1674	Nottinghamshire	Midlands	Nottinghamshire	Edge	465783	359523	566	9	35	5	33	6	2011	01/06/2011	2	347	4675	0.074224599	NA	NA	NA	NA	NA	NA	0.142857143	aft	4	0	0.073223934
1675	Nottinghamshire	Midlands	Nottinghamshire	Edge	465783	359523	565	9	26	0	24	7	2011	01/07/2011	3	298	4656	0.064003436	NA	NA	NA	NA	NA	NA	0	aft	4	0	0
1676	Nottinghamshire	Midlands	Nottinghamshire	Edge	465783	359523	565	5	26	0	24	8	2011	01/08/2011	3	294	4231	0.069487119	NA	NA	NA	NA	NA	NA	0	aft	4	0	0
1677	Nottinghamshire	Midlands	Nottinghamshire	Edge	465783	359523	566	5	34	0	31	9	2011	01/09/2011	3	251	5898	0.042556799	NA	NA	NA	NA	NA	NA	0	aft	4	0	0
1678	Nottinghamshire	Midlands	Nottinghamshire	Edge	465783	359523	566	5	18	1	17	10	2011	01/10/2011	4	411	6009	0.068397404	NA	NA	NA	NA	NA	NA	0.055555556	aft	4	0	0.028042328
1679	Nottinghamshire	Midlands	Nottinghamshire	Edge	465783	359523	565	6	35	1	32	11	2011	01/11/2011	4	481	6564	0.073278489	NA	NA	NA	NA	NA	NA	0.028571429	aft	4	0	0.028042328
1680	Nottinghamshire	Midlands	Nottinghamshire	Edge	465783	359523	558	5	37	0	37	12	2011	01/12/2011	4	437	7094	0.061601353	NA	NA	NA	NA	NA	NA	0	aft	4	0	0.028042328
1681	Nottinghamshire	Midlands	Nottinghamshire	Edge	465783	359523	560	5	57	1	56	1	2012	01/01/2012	1	477	8195	0.058206223	NA	NA	NA	NA	NA	NA	0.01754386	aft	4	0	0.009148283
1682	Nottinghamshire	Midlands	Nottinghamshire	Edge	465783	359523	563	4	63	0	63	2	2012	01/02/2012	1	451	9059	0.049784744	NA	NA	NA	NA	NA	NA	0	aft	4	0	0.009148283
1683	Nottinghamshire	Midlands	Nottinghamshire	Edge	465783	359523	565	5	101	1	100	3	2012	01/03/2012	1	587	11719	0.050089598	NA	NA	NA	NA	NA	NA	0.00990099	aft	4	0	0.009148283
1684	Nottinghamshire	Midlands	Nottinghamshire	Edge	465783	359523	566	5	60	1	58	4	2012	01/04/2012	2	401	7892	0.050810948	NA	NA	NA	NA	NA	NA	0.016666667	aft	4	0	0.015656566
1685	Nottinghamshire	Midlands	Nottinghamshire	Edge	465783	359523	561	5	33	1	32	5	2012	01/05/2012	2	445	7306	0.060908842	NA	NA	NA	NA	NA	NA	0.03030303	aft	4	0	0.015656566
1686	Nottinghamshire	Midlands	Nottinghamshire	Edge	465783	359523	561	5	24	0	21	6	2012	01/06/2012	2	321	5429	0.059126911	NA	NA	NA	NA	NA	NA	0	aft	4	0	0.015656566
1687	Nottinghamshire	Midlands	Nottinghamshire	Edge	465783	359523	559	4	33	0	32	7	2012	01/07/2012	3	312	5068	0.061562747	NA	NA	NA	NA	NA	NA	0	aft	5	0.018187831	0.021505376
1688	Nottinghamshire	Midlands	Nottinghamshire	Edge	465783	359523	557	5	31	2	31	8	2012	01/08/2012	3	352	5422	0.064920693	NA	NA	NA	NA	NA	NA	0.064516129	aft	5	0.018187831	0.021505376
1689	Nottinghamshire	Midlands	Nottinghamshire	Edge	465783	359523	543	5	39	0	38	9	2012	01/09/2012	3	361	5880	0.061394558	NA	NA	NA	NA	NA	NA	0	aft	5	0.018187831	0.021505376
1690	Nottinghamshire	Midlands	Nottinghamshire	Edge	465783	359523	541	4	29	0	27	10	2012	01/10/2012	4	438	6818	0.064241713	NA	NA	NA	NA	NA	NA	0	aft	5	0.018187831	0
1691	Nottinghamshire	Midlands	Nottinghamshire	Edge	465783	359523	540	3	52	0	51	11	2012	01/11/2012	4	544	9065	0.060011031	NA	NA	NA	NA	NA	NA	0	aft	5	0.018187831	0
1692	Nottinghamshire	Midlands	Nottinghamshire	Edge	465783	359523	541	3	56	0	55	12	2012	01/12/2012	4	393	6735	0.058351893	NA	NA	NA	NA	NA	NA	0	aft	5	0.018187831	0
1693	Nottinghamshire	Midlands	Nottinghamshire	Edge	465783	359523	547	3	62	2	60	1	2013	01/01/2013	1	492	8753	0.0562093	NA	NA	NA	NA	NA	NA	0.032258065	aft	5	0.018187831	0.016705069
1694	Nottinghamshire	Midlands	Nottinghamshire	Edge	465783	359523	545	3	56	1	56	2	2013	01/02/2013	1	401	9005	0.044530816	NA	NA	NA	NA	NA	NA	0.017857143	aft	5	0.018187831	0.016705069
1695	Nottinghamshire	Midlands	Nottinghamshire	Edge	465783	359523	545	2	69	0	68	3	2013	01/03/2013	1	485	9255	0.052404106	NA	NA	NA	NA	NA	NA	0	aft	5	0.018187831	0.016705069
1696	Nottinghamshire	Midlands	Nottinghamshire	Edge	465783	359523	545	5	66	3	66	4	2013	01/04/2013	2	424	8084	0.052449283	NA	NA	NA	NA	NA	NA	0.045454545	aft	5	0.018187831	0.061324355
1697	Nottinghamshire	Midlands	Nottinghamshire	Edge	465783	359523	548	6	54	1	54	5	2013	01/05/2013	2	402	7358	0.054634412	NA	NA	NA	NA	NA	NA	0.018518519	aft	5	0.018187831	0.061324355
1698	Nottinghamshire	Midlands	Nottinghamshire	Edge	465783	359523	553	12	50	6	49	6	2013	01/06/2013	2	321	5087	0.063102025	NA	NA	NA	NA	NA	NA	0.12	aft	5	0.018187831	0.061324355
1699	Nottinghamshire	Midlands	Nottinghamshire	Edge	465783	359523	550	13	43	2	39	7	2013	01/07/2013	3	271	5080	0.053346457	NA	NA	NA	NA	NA	NA	0.046511628	aft	5	0.018187831	0.030318691
1700	Nottinghamshire	Midlands	Nottinghamshire	Edge	465783	359523	551	14	45	2	43	8	2013	01/08/2013	3	327	5546	0.058961414	NA	NA	NA	NA	NA	NA	0.044444444	aft	5	0.018187831	0.030318691
1701	Nottinghamshire	Midlands	Nottinghamshire	Edge	465783	359523	552	13	29	0	25	9	2013	01/09/2013	3	349	5980	0.058361204	NA	NA	NA	NA	NA	NA	0	aft	5	0.018187831	0.030318691
1702	Nottinghamshire	Midlands	Nottinghamshire	Edge	465783	359523	551	9	60	1	57	10	2013	01/10/2013	4	471	7266	0.064822461	NA	NA	NA	NA	NA	NA	0.016666667	aft	5	0.018187831	0.023888889
1703	Nottinghamshire	Midlands	Nottinghamshire	Edge	465783	359523	554	9	75	1	72	11	2013	01/11/2013	4	501	8581	0.058384804	NA	NA	NA	NA	NA	NA	0.013333333	aft	5	0.018187831	0.023888889
1704	Nottinghamshire	Midlands	Nottinghamshire	Edge	465783	359523	551	11	48	2	46	12	2013	01/12/2013	4	351	6837	0.051338306	NA	NA	NA	NA	NA	NA	0.041666667	aft	5	0.018187831	0.023888889
1705	Nottinghamshire	Midlands	Nottinghamshire	Edge	465783	359523	550	12	74	4	69	1	2014	01/01/2014	1	532	9690	0.054901961	NA	NA	NA	NA	NA	NA	0.054054054	aft	5	0.018187831	0.030734668
1706	Nottinghamshire	Midlands	Nottinghamshire	Edge	465783	359523	549	14	73	2	68	2	2014	01/02/2014	1	428	9047	0.0473085	NA	NA	NA	NA	NA	NA	0.02739726	aft	5	0.018187831	0.030734668
1707	Nottinghamshire	Midlands	Nottinghamshire	Edge	465783	359523	549	15	93	1	89	3	2014	01/03/2014	1	434	9577	0.045316905	NA	NA	NA	NA	NA	NA	0.010752688	aft	5	0.018187831	0.030734668
1708	Nottinghamshire	Midlands	Nottinghamshire	Edge	465783	359523	551	17	93	2	88	4	2014	01/04/2014	2	360	8079	0.04455997	NA	NA	NA	NA	NA	NA	0.021505376	aft	5	0.018187831	0.017394844
1709	Nottinghamshire	Midlands	Nottinghamshire	Edge	465783	359523	556	17	70	1	62	5	2014	01/05/2014	2	373	8299	0.044945174	NA	NA	NA	NA	NA	NA	0.014285714	aft	5	0.018187831	0.017394844
1710	Nottinghamshire	Midlands	Nottinghamshire	Edge	465783	359523	557	15	61	1	54	6	2014	01/06/2014	2	267	5717	0.046702816	NA	NA	NA	NA	NA	NA	0.016393443	aft	5	0.018187831	0.017394844
1711	Nottinghamshire	Midlands	Nottinghamshire	Edge	465783	359523	556	12	43	0	37	7	2014	01/07/2014	3	324	5726	0.056584003	NA	NA	NA	NA	NA	NA	0	aft	5	0.018187831	0.010752688
1712	Nottinghamshire	Midlands	Nottinghamshire	Edge	465783	359523	556	10	31	1	27	8	2014	01/08/2014	3	296	5378	0.055039048	NA	NA	NA	NA	NA	NA	0.032258065	aft	5	0.018187831	0.010752688
1713	Nottinghamshire	Midlands	Nottinghamshire	Edge	465783	359523	556	7	40	0	39	9	2014	01/09/2014	3	361	6095	0.059228876	NA	NA	NA	NA	NA	NA	0	aft	5	0.018187831	0.010752688
1714	Nottinghamshire	Midlands	Nottinghamshire	Edge	465783	359523	556	6	45	0	42	10	2014	01/10/2014	4	473	8141	0.05810097	NA	NA	NA	NA	NA	NA	0	aft	5	0.018187831	0.017241379
1715	Nottinghamshire	Midlands	Nottinghamshire	Edge	465783	359523	555	8	58	3	56	11	2014	01/11/2014	4	499	8509	0.058643789	NA	NA	NA	NA	NA	NA	0.051724138	aft	5	0.018187831	0.017241379
1716	Nottinghamshire	Midlands	Nottinghamshire	Edge	465783	359523	554	8	72	0	72	12	2014	01/12/2014	4	362	6872	0.052677532	NA	NA	NA	NA	NA	NA	0	aft	5	0.018187831	0.017241379
1717	Nottinghamshire	Midlands	Nottinghamshire	Edge	465783	359523	540	11	79	4	78	1	2015	01/01/2015	1	491	9917	0.049510941	NA	NA	NA	NA	NA	NA	0.050632911	aft	5	0.018187831	0.023108167
1718	Nottinghamshire	Midlands	Nottinghamshire	Edge	465783	359523	539	10	71	0	68	2	2015	01/02/2015	1	440	9333	0.047144541	NA	NA	NA	NA	NA	NA	0	aft	5	0.018187831	0.023108167
1719	Nottinghamshire	Midlands	Nottinghamshire	Edge	465783	359523	538	12	107	2	104	3	2015	01/03/2015	1	457	9457	0.048323993	NA	NA	NA	NA	NA	NA	0.018691589	aft	5	0.018187831	0.023108167
1720	Nottinghamshire	Midlands	Nottinghamshire	Edge	465783	359523	540	12	102	2	98	4	2015	01/04/2015	2	410	9334	0.043925434	NA	NA	NA	NA	NA	NA	0.019607843	aft	5	0.018187831	0.036123006
1721	Nottinghamshire	Midlands	Nottinghamshire	Edge	465783	359523	538	14	54	2	52	5	2015	01/05/2015	2	334	6695	0.049887976	NA	NA	NA	NA	NA	NA	0.037037037	aft	5	0.018187831	0.036123006
1722	Nottinghamshire	Midlands	Nottinghamshire	Edge	465783	359523	536	14	58	3	52	6	2015	01/06/2015	2	311	5837	0.053280795	NA	NA	NA	NA	NA	NA	0.051724138	aft	5	0.018187831	0.036123006
1723	Nottinghamshire	Midlands	Nottinghamshire	Edge	465783	359523	537	14	57	1	52	7	2015	01/07/2015	3	381	6826	0.055815998	NA	NA	NA	NA	NA	NA	0.01754386	aft	5	0.018187831	0.005847953
1724	Nottinghamshire	Midlands	Nottinghamshire	Edge	465783	359523	532	13	33	0	27	8	2015	01/08/2015	3	319	5737	0.055603974	NA	NA	NA	NA	NA	NA	0	aft	5	0.018187831	0.005847953
1725	Nottinghamshire	Midlands	Nottinghamshire	Edge	465783	359523	535	10	32	0	30	9	2015	01/09/2015	3	322	6222	0.051751848	NA	NA	NA	NA	NA	NA	0	aft	5	0.018187831	0.005847953
1726	Nottinghamshire	Midlands	Nottinghamshire	Edge	465783	359523	534	10	63	2	59	10	2015	01/10/2015	4	498	8646	0.05759889	NA	NA	NA	NA	NA	NA	0.031746032	aft	5	0.018187831	0.022703223
1727	Nottinghamshire	Midlands	Nottinghamshire	Edge	465783	359523	535	11	55	2	52	11	2015	01/11/2015	4	482	7605	0.063379356	NA	NA	NA	NA	NA	NA	0.036363636	aft	5	0.018187831	0.022703223
1728	Nottinghamshire	Midlands	Nottinghamshire	Edge	465783	359523	532	11	62	0	59	12	2015	01/12/2015	4	393	6600	0.059545455	NA	NA	NA	NA	NA	NA	0	aft	5	0.018187831	0.022703223
1729	Nottinghamshire	Midlands	Nottinghamshire	Edge	465783	359523	531	11	66	1	63	1	2016	01/01/2016	1	464	8722	0.053198808	NA	NA	NA	NA	NA	NA	0.015151515	aft	5	0.018187831	0.030595307
1730	Nottinghamshire	Midlands	Nottinghamshire	Edge	465783	359523	532	11	61	1	57	2	2016	01/02/2016	1	446	8134	0.054831571	NA	NA	NA	NA	NA	NA	0.016393443	aft	5	0.018187831	0.030595307
1731	Nottinghamshire	Midlands	Nottinghamshire	Edge	465783	359523	529	15	83	5	79	3	2016	01/03/2016	1	375	7519	0.049873653	NA	NA	NA	NA	NA	NA	0.060240964	aft	5	0.018187831	0.030595307
1732	Nottinghamshire	Midlands	Nottinghamshire	Edge	465783	359523	525	18	99	4	93	4	2016	01/04/2016	2	425	9815	0.04330107	NA	NA	NA	NA	NA	NA	0.04040404	aft	5	0.018187831	0.051539909
1733	Nottinghamshire	Midlands	Nottinghamshire	Edge	465783	359523	526	20	51	2	49	5	2016	01/05/2016	2	314	5963	0.052658058	NA	NA	NA	NA	NA	NA	0.039215686	aft	5	0.018187831	0.051539909
1734	Nottinghamshire	Midlands	Nottinghamshire	Edge	465783	359523	526	19	40	3	32	6	2016	01/06/2016	2	274	4825	0.056787565	NA	NA	NA	NA	NA	NA	0.075	aft	5	0.018187831	0.051539909
1735	Nottinghamshire	Midlands	Nottinghamshire	Edge	465783	359523	528	19	31	0	25	7	2016	01/07/2016	3	288	4963	0.058029418	NA	NA	NA	NA	NA	NA	0	aft	5	0.018187831	0.019230769
1736	Nottinghamshire	Midlands	Nottinghamshire	Edge	465783	359523	526	18	26	1	24	8	2016	01/08/2016	3	267	4994	0.053464157	NA	NA	NA	NA	NA	NA	0.038461538	aft	5	0.018187831	0.019230769
1737	Shropshire	Midlands	Shropshire	High	351470	305423	3520	2	70	0	70	1	1996	01/01/1996	1	120	4141	0.028978508	NA	NA	NA	108	2354	0.045879354	0	pre	1	0.016009221	0.01
1738	Shropshire	Midlands	Shropshire	High	351470	305423	3512	4	100	3	100	2	1996	01/02/1996	1	108	4959	0.021778584	NA	NA	NA	98	2767	0.03541742	0.03	pre	1	0.016009221	0.01
1739	Shropshire	Midlands	Shropshire	High	351470	305423	3510	4	86	0	86	3	1996	01/03/1996	1	133	5077	0.026196573	NA	NA	NA	114	2973	0.038345106	0	pre	1	0.016009221	0.01
1740	Shropshire	Midlands	Shropshire	High	351470	305423	3508	3	71	0	70	4	1996	01/04/1996	2	114	3582	0.031825796	NA	NA	NA	93	2169	0.042876902	0	pre	1	0.016009221	0.008230453
1741	Shropshire	Midlands	Shropshire	High	351470	305423	3500	4	81	2	80	5	1996	01/05/1996	2	90	3322	0.027092113	NA	NA	NA	68	2045	0.033251834	0.024691358	pre	1	0.016009221	0.008230453
1742	Shropshire	Midlands	Shropshire	High	351470	305423	3483	4	48	0	48	6	1996	01/06/1996	2	74	2016	0.036706349	NA	NA	NA	70	1370	0.051094891	0	pre	1	0.016009221	0.008230453
1743	Shropshire	Midlands	Shropshire	High	351470	305423	3463	4	49	0	49	7	1996	01/07/1996	3	82	1663	0.049308479	NA	NA	NA	74	1242	0.05958132	0	pre	1	0.016009221	0.01754386
1744	Shropshire	Midlands	Shropshire	High	351470	305423	3451	2	36	0	36	8	1996	01/08/1996	3	52	1723	0.030179919	NA	NA	NA	48	1313	0.036557502	0	pre	1	0.016009221	0.01754386
1745	Shropshire	Midlands	Shropshire	High	351470	305423	3428	2	38	2	38	9	1996	01/09/1996	3	63	1635	0.03853211	NA	NA	NA	58	1248	0.046474359	0.052631579	pre	1	0.016009221	0.01754386
1746	Shropshire	Midlands	Shropshire	High	351470	305423	3410	3	50	1	50	10	1996	01/10/1996	4	70	2247	0.031152648	NA	NA	NA	66	1693	0.038984052	0.02	pre	1	0.016009221	0.020261229
1747	Shropshire	Midlands	Shropshire	High	351470	305423	3387	3	61	1	60	11	1996	01/11/1996	4	91	3170	0.028706625	NA	NA	NA	83	1994	0.041624875	0.016393443	pre	1	0.016009221	0.020261229
1748	Shropshire	Midlands	Shropshire	High	351470	305423	3372	4	41	1	38	12	1996	01/12/1996	4	77	2707	0.028444773	NA	NA	NA	68	1620	0.041975309	0.024390244	pre	1	0.016009221	0.020261229
1749	Shropshire	Midlands	Shropshire	High	351470	305423	3369	3	78	0	77	1	1997	01/01/1997	1	106	3857	0.027482499	NA	NA	NA	97	2273	0.042674879	0	pre	1	0.016009221	0.004385965
1750	Shropshire	Midlands	Shropshire	High	351470	305423	3330	4	76	1	75	2	1997	01/02/1997	1	94	4033	0.023307711	NA	NA	NA	87	2390	0.036401674	0.013157895	pre	1	0.016009221	0.004385965
1751	Shropshire	Midlands	Shropshire	High	351470	305423	3311	4	75	0	74	3	1997	01/03/1997	1	95	3782	0.025118985	NA	NA	NA	82	2243	0.036558181	0	pre	1	0.016009221	0.004385965
1752	Shropshire	Midlands	Shropshire	High	351470	305423	3299	2	74	0	74	4	1997	01/04/1997	2	159	3502	0.045402627	NA	NA	NA	130	2201	0.059064062	0	pre	1	0.016009221	0.029802069
1753	Shropshire	Midlands	Shropshire	High	351470	305423	3285	1	52	1	51	5	1997	01/05/1997	2	94	3010	0.031229236	NA	NA	NA	74	2030	0.036453202	0.019230769	pre	1	0.016009221	0.029802069
1754	Shropshire	Midlands	Shropshire	High	351470	305423	3267	5	57	4	57	6	1997	01/06/1997	2	106	2176	0.048713235	NA	NA	NA	92	1634	0.05630355	0.070175439	pre	1	0.016009221	0.029802069
1755	Shropshire	Midlands	Shropshire	High	351470	305423	3244	5	44	0	44	7	1997	01/07/1997	3	78	1864	0.041845494	NA	NA	NA	61	1435	0.042508711	0	pre	1	0.016009221	0.020950594
1756	Shropshire	Midlands	Shropshire	High	351470	305423	3231	5	41	1	39	8	1997	01/08/1997	3	63	1586	0.039722573	NA	NA	NA	56	1286	0.043545879	0.024390244	pre	1	0.016009221	0.020950594
1757	Shropshire	Midlands	Shropshire	High	351470	305423	3224	4	52	2	52	9	1997	01/09/1997	3	106	1749	0.060606061	NA	NA	NA	96	1410	0.068085106	0.038461538	pre	1	0.016009221	0.020950594
1758	Shropshire	Midlands	Shropshire	High	351470	305423	3215	6	71	2	69	10	1997	01/10/1997	4	86	2530	0.033992095	NA	NA	NA	80	1892	0.042283298	0.028169014	pre	1	0.016009221	0.028590354
1759	Shropshire	Midlands	Shropshire	High	351470	305423	3212	6	79	1	77	11	1997	01/11/1997	4	112	2986	0.037508372	NA	NA	NA	100	2070	0.048309179	0.012658228	pre	1	0.016009221	0.028590354
1760	Shropshire	Midlands	Shropshire	High	351470	305423	3206	8	89	4	88	12	1997	01/12/1997	4	91	2902	0.031357684	NA	NA	NA	86	1818	0.04730473	0.04494382	pre	1	0.016009221	0.028590354
1761	Shropshire	Midlands	Shropshire	High	351470	305423	3196	9	110	3	108	1	1998	01/01/1998	1	143	4126	0.034658265	NA	NA	NA	134	2647	0.050623347	0.027272727	pre	1	0.016009221	0.018614719
1762	Shropshire	Midlands	Shropshire	High	351470	305423	3190	8	89	0	86	2	1998	01/02/1998	1	145	4354	0.03330271	NA	NA	NA	123	2771	0.044388307	0	pre	1	0.016009221	0.018614719
1763	Shropshire	Midlands	Shropshire	High	351470	305423	3183	11	105	3	100	3	1998	01/03/1998	1	175	4126	0.04241396	NA	NA	NA	158	2680	0.058955224	0.028571429	pre	1	0.016009221	0.018614719
1764	Shropshire	Midlands	Shropshire	High	351470	305423	3170	17	71	8	68	4	1998	01/04/1998	2	138	3688	0.037418655	NA	NA	NA	114	2485	0.045875252	0.112676056	pre	1	0.016009221	0.04232059
1765	Shropshire	Midlands	Shropshire	High	351470	305423	3156	16	76	0	73	5	1998	01/05/1998	2	122	3005	0.040599002	NA	NA	NA	111	2094	0.053008596	0	pre	1	0.016009221	0.04232059
1766	Shropshire	Midlands	Shropshire	High	351470	305423	3138	11	70	1	66	6	1998	01/06/1998	2	141	2309	0.061065396	NA	NA	NA	123	1726	0.071263036	0.014285714	pre	1	0.016009221	0.04232059
1767	Shropshire	Midlands	Shropshire	High	351470	305423	3138	11	69	3	63	7	1998	01/07/1998	3	106	2295	0.046187364	NA	NA	NA	100	1840	0.054347826	0.043478261	pre	1	0.016009221	0.037748568
1768	Shropshire	Midlands	Shropshire	High	351470	305423	3138	10	43	3	41	8	1998	01/08/1998	3	100	1658	0.060313631	NA	NA	NA	91	1355	0.067158672	0.069767442	pre	1	0.016009221	0.037748568
1769	Shropshire	Midlands	Shropshire	High	351470	305423	3129	8	60	0	55	9	1998	01/09/1998	3	94	1702	0.055229142	NA	NA	NA	85	1342	0.063338301	0	pre	1	0.016009221	0.037748568
1770	Shropshire	Midlands	Shropshire	High	351470	305423	3117	7	99	0	98	10	1998	01/10/1998	4	111	2888	0.038434903	NA	NA	NA	100	2113	0.047326077	0	pre	1	0.016009221	0.008547009
1771	Shropshire	Midlands	Shropshire	High	351470	305423	3115	5	103	0	101	11	1998	01/11/1998	4	131	3516	0.037258248	NA	NA	NA	124	2307	0.053749458	0	pre	1	0.016009221	0.008547009
1772	Shropshire	Midlands	Shropshire	High	351470	305423	3116	6	78	2	76	12	1998	01/12/1998	4	101	3290	0.030699088	NA	NA	NA	97	2065	0.046973366	0.025641026	pre	1	0.016009221	0.008547009
1773	Shropshire	Midlands	Shropshire	High	351470	305423	3113	5	109	2	108	1	1999	01/01/1999	1	139	4445	0.031271091	NA	NA	NA	129	2709	0.047619048	0.018348624	pre	1	0.016009221	0.020890323
1774	Shropshire	Midlands	Shropshire	High	351470	305423	3105	4	91	1	89	2	1999	01/02/1999	1	186	4785	0.038871473	NA	NA	NA	171	2881	0.059354391	0.010989011	pre	1	0.016009221	0.020890323
1775	Shropshire	Midlands	Shropshire	High	351470	305423	3094	7	90	3	88	3	1999	01/03/1999	1	220	4748	0.046335299	NA	NA	NA	205	3013	0.0680385	0.033333333	pre	1	0.016009221	0.020890323
1776	Shropshire	Midlands	Shropshire	High	351470	305423	3082	7	113	2	112	4	1999	01/04/1999	2	165	4878	0.033825338	NA	NA	NA	152	3230	0.047058824	0.017699115	pre	1	0.016009221	0.011108038
1777	Shropshire	Midlands	Shropshire	High	351470	305423	3073	6	75	0	74	5	1999	01/05/1999	2	147	3314	0.044357272	NA	NA	NA	137	2242	0.061106155	0	pre	1	0.016009221	0.011108038
1778	Shropshire	Midlands	Shropshire	High	351470	305423	3060	4	64	1	61	6	1999	01/06/1999	2	136	2311	0.058848983	NA	NA	NA	122	1687	0.072317724	0.015625	pre	1	0.016009221	0.011108038
1779	Shropshire	Midlands	Shropshire	High	351470	305423	3056	3	68	1	66	7	1999	01/07/1999	3	108	2827	0.038203042	NA	NA	NA	103	2170	0.047465438	0.014705882	pre	1	0.016009221	0.011846405
1780	Shropshire	Midlands	Shropshire	High	351470	305423	3056	3	37	0	37	8	1999	01/08/1999	3	86	1873	0.045915643	NA	NA	NA	71	1480	0.047972973	0	pre	1	0.016009221	0.011846405
1781	Shropshire	Midlands	Shropshire	High	351470	305423	3028	3	48	1	47	9	1999	01/09/1999	3	87	2147	0.040521658	NA	NA	NA	77	1686	0.045670225	0.020833333	pre	1	0.016009221	0.011846405
1782	Shropshire	Midlands	Shropshire	High	351470	305423	3027	2	52	1	51	10	1999	01/10/1999	4	96	2705	0.035489834	NA	NA	NA	93	2056	0.045233463	0.019230769	pre	1	0.016009221	0.02712643
1783	Shropshire	Midlands	Shropshire	High	351470	305423	3004	5	73	3	73	11	1999	01/11/1999	4	177	3606	0.049084859	NA	NA	NA	169	2453	0.06889523	0.04109589	pre	1	0.016009221	0.02712643
1784	Shropshire	Midlands	Shropshire	High	351470	305423	2975	6	95	2	94	12	1999	01/12/1999	4	113	3652	0.03094195	NA	NA	NA	110	2390	0.046025105	0.021052632	pre	1	0.016009221	0.02712643
1785	Shropshire	Midlands	Shropshire	High	351470	305423	2974	6	76	0	76	1	2000	01/01/2000	1	197	4295	0.045867288	NA	NA	NA	183	2609	0.070141817	0	pre	1	0.016009221	0.003205128
1786	Shropshire	Midlands	Shropshire	High	351470	305423	2963	7	104	1	100	2	2000	01/02/2000	1	199	4911	0.040521279	NA	NA	NA	185	3025	0.061157025	0.009615385	pre	1	0.016009221	0.003205128
1787	Shropshire	Midlands	Shropshire	High	351470	305423	2957	4	104	0	103	3	2000	01/03/2000	1	175	5649	0.030978934	NA	NA	NA	163	3733	0.043664613	0	pre	2	0.049382716	0.003205128
1788	Shropshire	Midlands	Shropshire	High	351470	305423	2958	5	95	3	94	4	2000	01/04/2000	2	141	3814	0.036969061	NA	NA	NA	128	2638	0.048521607	0.031578947	pre	2	0.049382716	0.059092333
1789	Shropshire	Midlands	Shropshire	High	351470	305423	2955	11	64	6	64	5	2000	01/05/2000	2	138	3509	0.039327444	NA	NA	NA	123	2456	0.050081433	0.09375	pre	2	0.049382716	0.059092333
1790	Shropshire	Midlands	Shropshire	High	351470	305423	2956	14	77	4	73	6	2000	01/06/2000	2	121	2870	0.042160279	NA	NA	NA	111	2154	0.051532033	0.051948052	pre	2	0.049382716	0.059092333
1791	Shropshire	Midlands	Shropshire	High	351470	305423	2957	16	76	4	71	7	2000	01/07/2000	3	104	2186	0.04757548	NA	NA	NA	97	1740	0.055747126	0.052631579	pre	2	0.049382716	0.062701092
1792	Shropshire	Midlands	Shropshire	High	351470	305423	2961	17	53	4	49	8	2000	01/08/2000	3	110	2098	0.052430887	NA	NA	NA	104	1676	0.062052506	0.075471698	pre	2	0.049382716	0.062701092
1793	Shropshire	Midlands	Shropshire	High	351470	305423	2974	17	100	6	92	9	2000	01/09/2000	3	113	2215	0.051015801	NA	NA	NA	106	1850	0.057297297	0.06	pre	2	0.049382716	0.062701092
1794	Shropshire	Midlands	Shropshire	High	351470	305423	2977	18	88	4	87	10	2000	01/10/2000	4	132	2240	0.058928571	NA	NA	NA	122	1800	0.067777778	0.045454545	pre	2	0.049382716	0.035044172
1795	Shropshire	Midlands	Shropshire	High	351470	305423	2977	18	139	3	128	11	2000	01/11/2000	4	159	3648	0.043585526	NA	NA	NA	156	2640	0.059090909	0.021582734	pre	2	0.049382716	0.035044172
1796	Shropshire	Midlands	Shropshire	High	351470	305423	2978	20	105	4	100	12	2000	01/12/2000	4	146	3161	0.046187915	NA	NA	NA	140	2129	0.065758572	0.038095238	pre	2	0.049382716	0.035044172
1797	Shropshire	Midlands	Shropshire	High	351470	305423	2981	19	98	4	91	1	2001	01/01/2001	1	207	3786	0.054675119	NA	NA	NA	197	2493	0.07902126	0.040816327	int	2	0.049382716	0.018854786
1798	Shropshire	Midlands	Shropshire	High	351470	305423	2974	17	127	2	120	2	2001	01/02/2001	1	143	4335	0.032987313	NA	NA	NA	138	2859	0.048268625	0.015748031	int	2	0.049382716	0.018854786
1799	Shropshire	Midlands	Shropshire	High	351470	305423	2971	17	10	0	8	3	2001	01/03/2001	1	15	601	0.024958403	NA	NA	NA	15	420	0.035714286	0	int	2	0.049382716	0.018854786
1800	Shropshire	Midlands	Shropshire	High	351470	305423	2974	17	6	0	2	4	2001	01/04/2001	2	35	386	0.090673575	NA	NA	NA	31	274	0.113138686	0	int	2	0.049382716	0
1801	Shropshire	Midlands	Shropshire	High	351470	305423	2979	16	9	0	4	5	2001	01/05/2001	2	28	360	0.077777778	NA	NA	NA	24	279	0.086021505	0	int	2	0.049382716	0
1802	Shropshire	Midlands	Shropshire	High	351470	305423	2981	15	10	0	4	6	2001	01/06/2001	2	32	332	0.096385542	NA	NA	NA	31	281	0.110320285	0	int	2	0.049382716	0
1803	Shropshire	Midlands	Shropshire	High	351470	305423	2967	13	5	0	2	7	2001	01/07/2001	3	35	358	0.097765363	NA	NA	NA	31	273	0.113553114	0	int	2	0.049382716	0.060606061
1804	Shropshire	Midlands	Shropshire	High	351470	305423	2967	12	11	1	8	8	2001	01/08/2001	3	19	355	0.053521127	NA	NA	NA	16	304	0.052631579	0.090909091	int	2	0.049382716	0.060606061
1805	Shropshire	Midlands	Shropshire	High	351470	305423	2971	12	11	1	6	9	2001	01/09/2001	3	42	363	0.115702479	NA	NA	NA	39	315	0.123809524	0.090909091	int	2	0.049382716	0.060606061
1806	Shropshire	Midlands	Shropshire	High	351470	305423	2977	14	12	3	11	10	2001	01/10/2001	4	65	398	0.163316583	NA	NA	NA	65	326	0.199386503	0.25	int	2	0.049382716	0.113432165
1807	Shropshire	Midlands	Shropshire	High	351470	305423	2982	16	42	3	37	11	2001	01/11/2001	4	76	840	0.09047619	NA	NA	NA	74	673	0.109955423	0.071428571	int	2	0.049382716	0.113432165
1808	Shropshire	Midlands	Shropshire	High	351470	305423	2984	13	53	1	51	12	2001	01/12/2001	4	104	1061	0.098020735	NA	NA	NA	102	886	0.115124153	0.018867925	int	2	0.049382716	0.113432165
1809	Shropshire	Midlands	Shropshire	High	351470	305423	2984	16	115	4	109	1	2002	01/01/2002	1	201	2763	0.072747014	NA	NA	NA	194	1989	0.09753645	0.034782609	int	2	0.049382716	0.046635765
1810	Shropshire	Midlands	Shropshire	High	351470	305423	2977	21	124	6	120	2	2002	01/02/2002	1	375	4436	0.084535618	NA	NA	NA	362	3067	0.118030649	0.048387097	int	2	0.049382716	0.046635765
1811	Shropshire	Midlands	Shropshire	High	351470	305423	2980	29	141	8	133	3	2002	01/03/2002	1	348	5528	0.062952243	NA	NA	NA	335	3671	0.091255789	0.056737589	int	2	0.049382716	0.046635765
1812	Shropshire	Midlands	Shropshire	High	351470	305423	2982	29	140	5	132	4	2002	01/04/2002	2	396	5161	0.076729316	NA	NA	NA	369	3441	0.107236269	0.035714286	int	2	0.049382716	0.028332402
1813	Shropshire	Midlands	Shropshire	High	351470	305423	2984	31	130	2	116	5	2002	01/05/2002	2	321	5501	0.058353027	NA	NA	NA	287	3879	0.073988141	0.015384615	int	2	0.049382716	0.028332402
1814	Shropshire	Midlands	Shropshire	High	351470	305423	2989	31	59	2	51	6	2002	01/06/2002	2	193	2682	0.071961223	NA	NA	NA	161	1979	0.081354219	0.033898305	int	2	0.049382716	0.028332402
1815	Shropshire	Midlands	Shropshire	High	351470	305423	2991	34	82	5	77	7	2002	01/07/2002	3	235	3027	0.077634622	NA	NA	NA	211	2312	0.091262976	0.06097561	int	2	0.049382716	0.077693624
1816	Shropshire	Midlands	Shropshire	High	351470	305423	2994	35	75	6	58	8	2002	01/08/2002	3	182	2910	0.062542955	NA	NA	NA	166	2289	0.072520751	0.08	int	2	0.049382716	0.077693624
1817	Shropshire	Midlands	Shropshire	High	351470	305423	2978	39	76	7	65	9	2002	01/09/2002	3	206	2749	0.07493634	NA	NA	NA	195	2080	0.09375	0.092105263	int	2	0.049382716	0.077693624
1818	Shropshire	Midlands	Shropshire	High	351470	305423	2981	43	116	9	100	10	2002	01/10/2002	4	248	3785	0.065521797	NA	NA	NA	225	2693	0.083549944	0.077586207	int	2	0.049382716	0.060477454
1819	Shropshire	Midlands	Shropshire	High	351470	305423	2983	45	156	9	147	11	2002	01/11/2002	4	328	6208	0.052835052	NA	NA	NA	291	3823	0.076118232	0.057692308	int	2	0.049382716	0.060477454
1820	Shropshire	Midlands	Shropshire	High	351470	305423	2994	49	130	6	120	12	2002	01/12/2002	4	286	4903	0.058331634	NA	NA	NA	263	2975	0.088403361	0.046153846	int	2	0.049382716	0.060477454
1821	Shropshire	Midlands	Shropshire	High	351470	305423	2997	48	165	5	144	1	2003	01/01/2003	1	374	7025	0.053238434	NA	NA	NA	337	4411	0.076399909	0.03030303	int	2	0.049382716	0.058354076
1822	Shropshire	Midlands	Shropshire	High	351470	305423	3002	50	151	10	135	2	2003	01/02/2003	1	337	6175	0.054574899	NA	NA	NA	298	3999	0.07451863	0.066225166	int	2	0.049382716	0.058354076
1823	Shropshire	Midlands	Shropshire	High	351470	305423	3000	58	191	15	175	3	2003	01/03/2003	1	430	6204	0.069310123	NA	NA	NA	389	4132	0.094143272	0.078534031	int	2	0.049382716	0.058354076
1824	Shropshire	Midlands	Shropshire	High	351470	305423	2997	64	121	11	104	4	2003	01/04/2003	2	331	4821	0.068657955	NA	NA	NA	300	3278	0.091519219	0.090909091	int	2	0.049382716	0.060502461
1825	Shropshire	Midlands	Shropshire	High	351470	305423	3005	63	130	4	114	5	2003	01/05/2003	2	238	5327	0.044678055	NA	NA	NA	212	3727	0.056882211	0.030769231	int	2	0.049382716	0.060502461
1826	Shropshire	Midlands	Shropshire	High	351470	305423	2999	62	117	7	93	6	2003	01/06/2003	2	257	3838	0.066961959	NA	NA	NA	229	2836	0.080747532	0.05982906	int	2	0.049382716	0.060502461
1827	Shropshire	Midlands	Shropshire	High	351470	305423	2997	57	109	2	94	7	2003	01/07/2003	3	206	3715	0.055450875	NA	NA	NA	185	2739	0.067542899	0.018348624	int	2	0.049382716	0.042351125
1828	Shropshire	Midlands	Shropshire	High	351470	305423	3001	52	81	4	60	8	2003	01/08/2003	3	118	2988	0.039491299	NA	NA	NA	109	2203	0.049477985	0.049382716	int	2	0.049382716	0.042351125
1829	Shropshire	Midlands	Shropshire	High	351470	305423	3004	49	118	7	100	9	2003	01/09/2003	3	216	3383	0.063848655	NA	NA	NA	203	2446	0.082992641	0.059322034	aft	2	0.049382716	0.042351125
1830	Shropshire	Midlands	Shropshire	High	351470	305423	2992	48	139	8	122	10	2003	01/10/2003	4	201	4100	0.04902439	NA	NA	NA	187	2982	0.062709591	0.057553957	aft	2	0.049382716	0.053947132
1831	Shropshire	Midlands	Shropshire	High	351470	305423	2992	43	144	5	125	11	2003	01/11/2003	4	264	4491	0.058784235	NA	NA	NA	243	3107	0.078210492	0.034722222	aft	2	0.049382716	0.053947132
1832	Shropshire	Midlands	Shropshire	High	351470	305423	2994	45	115	8	103	12	2003	01/12/2003	4	236	4070	0.057985258	NA	NA	NA	220	2687	0.081875698	0.069565217	aft	2	0.049382716	0.053947132
1833	Shropshire	Midlands	Shropshire	High	351470	305423	2993	47	194	8	177	1	2004	01/01/2004	1	336	6380	0.052664577	NA	NA	NA	297	4244	0.06998115	0.041237113	aft	2	0.049382716	0.063481821
1834	Shropshire	Midlands	Shropshire	High	351470	305423	2988	55	149	14	131	2	2004	01/02/2004	1	312	5970	0.052261307	NA	NA	NA	265	3863	0.068599534	0.093959732	aft	2	0.049382716	0.063481821
1835	Shropshire	Midlands	Shropshire	High	351470	305423	2981	58	181	10	162	3	2004	01/03/2004	1	438	5989	0.073134079	NA	NA	NA	393	4054	0.096941293	0.055248619	aft	2	0.049382716	0.063481821
1836	Shropshire	Midlands	Shropshire	High	351470	305423	2959	65	213	13	194	4	2004	01/04/2004	2	344	6347	0.054198834	NA	NA	NA	310	4507	0.068781895	0.061032864	aft	3	0.067417084	0.056420833
1837	Shropshire	Midlands	Shropshire	High	351470	305423	2956	67	146	8	125	5	2004	01/05/2004	2	265	4553	0.058203382	NA	NA	NA	242	3296	0.07342233	0.054794521	aft	3	0.067417084	0.056420833
1838	Shropshire	Midlands	Shropshire	High	351470	305423	2952	65	131	7	108	6	2004	01/06/2004	2	272	3548	0.076662909	NA	NA	NA	246	2644	0.093040847	0.053435115	aft	3	0.067417084	0.056420833
1839	Shropshire	Midlands	Shropshire	High	351470	305423	2945	61	137	4	116	7	2004	01/07/2004	3	170	3943	0.04311438	NA	NA	NA	152	3052	0.049803408	0.02919708	aft	3	0.067417084	0.050491036
1840	Shropshire	Midlands	Shropshire	High	351470	305423	2950	61	126	9	105	8	2004	01/08/2004	3	196	2981	0.065749748	NA	NA	NA	181	2292	0.078970332	0.071428571	aft	3	0.067417084	0.050491036
1841	Shropshire	Midlands	Shropshire	High	351470	305423	2948	53	118	6	96	9	2004	01/09/2004	3	159	3127	0.050847458	NA	NA	NA	146	2402	0.060782681	0.050847458	aft	3	0.067417084	0.050491036
1842	Shropshire	Midlands	Shropshire	High	351470	305423	2939	53	139	4	118	10	2004	01/10/2004	4	216	3830	0.056396867	NA	NA	NA	204	2911	0.070079011	0.028776978	aft	3	0.067417084	0.045469334
1843	Shropshire	Midlands	Shropshire	High	351470	305423	2921	59	217	16	194	11	2004	01/11/2004	4	369	5210	0.070825336	NA	NA	NA	346	3619	0.095606521	0.073732719	aft	3	0.067417084	0.045469334
1844	Shropshire	Midlands	Shropshire	High	351470	305423	2887	56	177	6	156	12	2004	01/12/2004	4	261	4901	0.053254438	NA	NA	NA	245	3432	0.071386946	0.033898305	aft	3	0.067417084	0.045469334
1845	Shropshire	Midlands	Shropshire	High	351470	305423	2881	59	168	14	149	1	2005	01/01/2005	1	430	5786	0.074317318	NA	NA	NA	392	4131	0.094892278	0.083333333	aft	3	0.067417084	0.074182781
1846	Shropshire	Midlands	Shropshire	High	351470	305423	2872	63	192	14	169	2	2005	01/02/2005	1	461	6305	0.073116574	NA	NA	NA	431	4617	0.093350661	0.072916667	aft	3	0.067417084	0.074182781
1847	Shropshire	Midlands	Shropshire	High	351470	305423	2867	67	181	12	167	3	2005	01/03/2005	1	423	5915	0.071513102	NA	NA	NA	400	4573	0.087469932	0.066298343	aft	3	0.067417084	0.074182781
1848	Shropshire	Midlands	Shropshire	High	351470	305423	2865	77	211	18	185	4	2005	01/04/2005	2	384	6351	0.060462919	NA	NA	NA	359	5130	0.069980507	0.085308057	aft	3	0.067417084	0.059364264
1849	Shropshire	Midlands	Shropshire	High	351470	305423	2852	72	130	4	104	5	2005	01/05/2005	2	256	4039	0.063382025	NA	NA	NA	237	3226	0.073465592	0.030769231	aft	3	0.067417084	0.059364264
1850	Shropshire	Midlands	Shropshire	High	351470	305423	2849	69	129	8	95	6	2005	01/06/2005	2	219	3342	0.065529623	NA	NA	NA	203	2702	0.075129534	0.062015504	aft	3	0.067417084	0.059364264
1851	Shropshire	Midlands	Shropshire	High	351470	305423	2846	69	118	9	95	7	2005	01/07/2005	3	173	3342	0.05176541	NA	NA	NA	165	2735	0.060329068	0.076271186	aft	3	0.067417084	0.075865535
1852	Shropshire	Midlands	Shropshire	High	351470	305423	2849	65	86	7	69	8	2005	01/08/2005	3	194	2769	0.070061394	NA	NA	NA	178	2262	0.078691424	0.081395349	aft	3	0.067417084	0.075865535
1853	Shropshire	Midlands	Shropshire	High	351470	305423	2854	63	143	10	109	9	2005	01/09/2005	3	226	3588	0.062987737	NA	NA	NA	213	2975	0.071596639	0.06993007	aft	3	0.067417084	0.075865535
1854	Shropshire	Midlands	Shropshire	High	351470	305423	2859	61	141	7	124	10	2005	01/10/2005	4	276	3647	0.07567864	NA	NA	NA	260	2829	0.091905267	0.04964539	aft	3	0.067417084	0.053161234
1855	Shropshire	Midlands	Shropshire	High	351470	305423	2845	62	178	10	153	11	2005	01/11/2005	4	340	5054	0.067273447	NA	NA	NA	322	3695	0.08714479	0.056179775	aft	3	0.067417084	0.053161234
1856	Shropshire	Midlands	Shropshire	High	351470	305423	2845	68	205	11	185	12	2005	01/12/2005	4	282	5702	0.049456331	NA	NA	NA	268	4036	0.066402379	0.053658537	aft	3	0.067417084	0.053161234
1857	Shropshire	Midlands	Shropshire	High	351470	305423	2846	82	211	20	185	1	2006	01/01/2006	1	386	6399	0.060321925	NA	NA	NA	359	4376	0.082038391	0.09478673	aft	3	0.067417084	0.068836956
1858	Shropshire	Midlands	Shropshire	High	351470	305423	2836	87	250	15	225	2	2006	01/02/2006	1	315	6854	0.045958564	NA	NA	NA	297	4885	0.060798362	0.06	aft	3	0.067417084	0.068836956
1859	Shropshire	Midlands	Shropshire	High	351470	305423	2844	95	290	15	256	3	2006	01/03/2006	1	366	7815	0.046833013	NA	NA	NA	334	5842	0.057172201	0.051724138	aft	3	0.067417084	0.068836956
1860	Shropshire	Midlands	Shropshire	High	351470	305423	2846	97	211	11	188	4	2006	01/04/2006	2	265	6007	0.044115199	NA	NA	NA	246	4576	0.053758741	0.052132701	aft	3	0.067417084	0.06086752
1861	Shropshire	Midlands	Shropshire	High	351470	305423	2851	104	226	17	191	5	2006	01/05/2006	2	281	5143	0.054637371	NA	NA	NA	256	3978	0.064353947	0.075221239	aft	3	0.067417084	0.06086752
1862	Shropshire	Midlands	Shropshire	High	351470	305423	2858	105	181	10	148	6	2006	01/06/2006	2	233	4463	0.052207036	NA	NA	NA	210	3511	0.059812019	0.055248619	aft	3	0.067417084	0.06086752
1863	Shropshire	Midlands	Shropshire	High	351470	305423	2863	98	169	4	132	7	2006	01/07/2006	3	222	3702	0.059967585	NA	NA	NA	200	2926	0.0683527	0.023668639	aft	3	0.067417084	0.045187408
1864	Shropshire	Midlands	Shropshire	High	351470	305423	2868	93	142	8	110	8	2006	01/08/2006	3	183	3275	0.055877863	NA	NA	NA	166	2480	0.066935484	0.056338028	aft	3	0.067417084	0.045187408
1865	Shropshire	Midlands	Shropshire	High	351470	305423	2851	85	198	11	162	9	2006	01/09/2006	3	285	4434	0.064276049	NA	NA	NA	268	3474	0.077144502	0.055555556	aft	3	0.067417084	0.045187408
1866	Shropshire	Midlands	Shropshire	High	351470	305423	2847	90	180	17	157	10	2006	01/10/2006	4	346	4419	0.078298258	NA	NA	NA	323	3234	0.099876314	0.094444444	aft	3	0.067417084	0.063982199
1867	Shropshire	Midlands	Shropshire	High	351470	305423	2842	91	243	9	212	11	2006	01/11/2006	4	357	6173	0.057832496	NA	NA	NA	335	4168	0.08037428	0.037037037	aft	3	0.067417084	0.063982199
1868	Shropshire	Midlands	Shropshire	High	351470	305423	2810	95	215	13	185	12	2006	01/12/2006	4	291	5730	0.05078534	NA	NA	NA	265	3669	0.072226765	0.060465116	aft	3	0.067417084	0.063982199
1869	Shropshire	Midlands	Shropshire	High	351470	305423	2808	102	227	20	193	1	2007	01/01/2007	1	458	6451	0.070996745	NA	NA	NA	428	4122	0.103833091	0.088105727	aft	3	0.067417084	0.072648078
1870	Shropshire	Midlands	Shropshire	High	351470	305423	2798	107	261	16	229	2	2007	01/02/2007	1	384	6982	0.054998568	NA	NA	NA	369	4658	0.079218549	0.061302682	aft	3	0.067417084	0.072648078
1871	Shropshire	Midlands	Shropshire	High	351470	305423	2792	114	321	22	285	3	2007	01/03/2007	1	438	8349	0.052461373	NA	NA	NA	400	5898	0.0678196	0.068535826	aft	3	0.067417084	0.072648078
1872	Shropshire	Midlands	Shropshire	High	351470	305423	2801	118	250	16	217	4	2007	01/04/2007	2	415	6350	0.065354331	NA	NA	NA	378	4716	0.080152672	0.064	aft	3	0.067417084	0.078804598
1873	Shropshire	Midlands	Shropshire	High	351470	305423	2729	126	203	21	167	5	2007	01/05/2007	2	298	5345	0.05575304	NA	NA	NA	277	3987	0.069475796	0.103448276	aft	3	0.067417084	0.078804598
1874	Shropshire	Midlands	Shropshire	High	351470	305423	2715	123	203	14	164	6	2007	01/06/2007	2	278	4559	0.060978285	NA	NA	NA	249	3488	0.071387615	0.068965517	aft	3	0.067417084	0.078804598
1875	Shropshire	Midlands	Shropshire	High	351470	305423	2704	129	173	18	137	7	2007	01/07/2007	3	284	3826	0.07422896	NA	NA	NA	264	2932	0.090040928	0.104046243	aft	3	0.067417084	0.088901874
1876	Shropshire	Midlands	Shropshire	High	351470	305423	2695	132	122	9	98	8	2007	01/08/2007	3	175	2905	0.060240964	NA	NA	NA	163	2254	0.072315883	0.073770492	aft	3	0.067417084	0.088901874
1877	Shropshire	Midlands	Shropshire	High	351470	305423	2692	127	180	16	141	9	2007	01/09/2007	3	270	3601	0.074979172	NA	NA	NA	251	2790	0.089964158	0.088888889	aft	3	0.067417084	0.088901874
1878	Shropshire	Midlands	Shropshire	High	351470	305423	2689	129	208	23	181	10	2007	01/10/2007	4	448	4297	0.104258785	NA	NA	NA	428	3367	0.127116127	0.110576923	aft	3	0.067417084	0.100880362
1879	Shropshire	Midlands	Shropshire	High	351470	305423	2684	147	309	28	264	11	2007	01/11/2007	4	402	6524	0.061618639	NA	NA	NA	384	4686	0.081946223	0.090614887	aft	3	0.067417084	0.100880362
1880	Shropshire	Midlands	Shropshire	High	351470	305423	2681	158	207	21	177	12	2007	01/12/2007	4	339	4946	0.068540235	NA	NA	NA	324	3296	0.098300971	0.101449275	aft	3	0.067417084	0.100880362
1881	Shropshire	Midlands	Shropshire	High	351470	305423	2676	156	254	23	199	1	2008	01/01/2008	1	474	6593	0.071894433	NA	NA	NA	444	4443	0.099932478	0.090551181	aft	3	0.067417084	0.075397505
1882	Shropshire	Midlands	Shropshire	High	351470	305423	2680	168	277	21	232	2	2008	01/02/2008	1	473	7396	0.063953488	NA	NA	NA	448	5171	0.086637014	0.075812274	aft	3	0.067417084	0.075397505
1883	Shropshire	Midlands	Shropshire	High	351470	305423	2676	166	234	14	187	3	2008	01/03/2008	1	426	5872	0.072547684	NA	NA	NA	394	4167	0.094552436	0.05982906	aft	3	0.067417084	0.075397505
1884	Shropshire	Midlands	Shropshire	High	351470	305423	2673	167	352	30	288	4	2008	01/04/2008	2	594	6909	0.085974815	NA	NA	NA	558	5408	0.103180473	0.085227273	aft	3	0.067417084	0.08537264
1885	Shropshire	Midlands	Shropshire	High	351470	305423	2658	169	261	20	221	5	2008	01/05/2008	2	390	5908	0.066012187	NA	NA	NA	360	4498	0.080035571	0.076628352	aft	3	0.067417084	0.08537264
1886	Shropshire	Midlands	Shropshire	High	351470	305423	2661	177	244	23	182	6	2008	01/06/2008	2	375	4319	0.086825654	NA	NA	NA	351	3374	0.104030824	0.094262295	aft	4	0.080645161	0.08537264
1887	Shropshire	Midlands	Shropshire	High	351470	305423	2654	172	196	15	154	7	2008	01/07/2008	3	359	4236	0.084749764	NA	NA	NA	332	3364	0.098692033	0.076530612	aft	4	0.080645161	0.092195847
1888	Shropshire	Midlands	Shropshire	High	351470	305423	2637	179	197	21	151	8	2008	01/08/2008	3	305	3768	0.080944798	NA	NA	NA	282	3015	0.093532338	0.106598985	aft	4	0.080645161	0.092195847
1889	Shropshire	Midlands	Shropshire	High	351470	305423	2635	180	214	20	167	9	2008	01/09/2008	3	381	4105	0.092813642	NA	NA	NA	353	3339	0.105720276	0.093457944	aft	4	0.080645161	0.092195847
1890	Shropshire	Midlands	Shropshire	High	351470	305423	2629	181	310	25	269	10	2008	01/10/2008	4	426	5602	0.07604427	NA	NA	NA	404	4554	0.088713219	0.080645161	aft	4	0.080645161	0.071019593
1891	Shropshire	Midlands	Shropshire	High	351470	305423	2623	190	307	25	249	11	2008	01/11/2008	4	448	6194	0.072328059	NA	NA	NA	426	4673	0.091161994	0.081433225	aft	4	0.080645161	0.071019593
1892	Shropshire	Midlands	Shropshire	High	351470	305423	2622	182	255	13	213	12	2008	01/12/2008	4	360	5528	0.06512301	NA	NA	NA	341	3927	0.086834734	0.050980392	aft	4	0.080645161	0.071019593
1893	Shropshire	Midlands	Shropshire	High	351470	305423	2613	185	406	30	331	1	2009	01/01/2009	1	533	7893	0.06752819	NA	NA	NA	482	5774	0.083477658	0.073891626	aft	4	0.080645161	0.072681675
1894	Shropshire	Midlands	Shropshire	High	351470	305423	2607	180	297	21	242	2	2009	01/02/2009	1	438	7181	0.06099429	NA	NA	NA	404	5518	0.073214933	0.070707071	aft	4	0.080645161	0.072681675
1895	Shropshire	Midlands	Shropshire	High	351470	305423	2596	186	354	26	291	3	2009	01/03/2009	1	571	7550	0.075629139	NA	NA	NA	530	5930	0.089376054	0.073446328	aft	4	0.080645161	0.072681675
1896	Shropshire	Midlands	Shropshire	High	351470	305423	2596	188	343	28	279	4	2009	01/04/2009	2	441	7523	0.058620231	NA	NA	NA	403	6020	0.066943522	0.081632653	aft	4	0.080645161	0.079740575
1897	Shropshire	Midlands	Shropshire	High	351470	305423	2597	175	252	17	194	5	2009	01/05/2009	2	359	6019	0.059644459	NA	NA	NA	330	4847	0.068083351	0.067460317	aft	4	0.080645161	0.079740575
1898	Shropshire	Midlands	Shropshire	High	351470	305423	2595	165	233	21	182	6	2009	01/06/2009	2	367	4610	0.079609544	NA	NA	NA	339	3719	0.091153536	0.090128755	aft	4	0.080645161	0.079740575
1899	Shropshire	Midlands	Shropshire	High	351470	305423	2600	147	226	15	180	7	2009	01/07/2009	3	294	4888	0.0601473	NA	NA	NA	274	3955	0.069279393	0.066371681	aft	4	0.080645161	0.068818839
1900	Shropshire	Midlands	Shropshire	High	351470	305423	2600	136	205	10	172	8	2009	01/08/2009	3	213	3953	0.053883127	NA	NA	NA	188	3187	0.058989645	0.048780488	aft	4	0.080645161	0.068818839
1901	Shropshire	Midlands	Shropshire	High	351470	305423	2590	137	230	21	194	9	2009	01/09/2009	3	305	4413	0.069113981	NA	NA	NA	291	3452	0.084298957	0.091304348	aft	4	0.080645161	0.068818839
1902	Shropshire	Midlands	Shropshire	High	351470	305423	2573	130	324	11	277	10	2009	01/10/2009	4	333	6271	0.053101579	NA	NA	NA	317	5039	0.062909307	0.033950617	aft	4	0.080645161	0.06981657
1903	Shropshire	Midlands	Shropshire	High	351470	305423	2521	144	290	28	258	11	2009	01/11/2009	4	454	6139	0.073953413	NA	NA	NA	431	4697	0.091760698	0.096551724	aft	4	0.080645161	0.06981657
1904	Shropshire	Midlands	Shropshire	High	351470	305423	2492	147	266	21	227	12	2009	01/12/2009	4	290	5764	0.050312283	NA	NA	NA	271	4129	0.065633325	0.078947368	aft	4	0.080645161	0.06981657
1905	Shropshire	Midlands	Shropshire	High	351470	305423	2466	173	298	37	253	1	2010	01/01/2010	1	432	6851	0.063056488	NA	NA	NA	393	5027	0.07817784	0.124161074	aft	4	0.080645161	0.090556332
1906	Shropshire	Midlands	Shropshire	High	351470	305423	2461	168	356	16	285	2	2010	01/02/2010	1	440	8114	0.054227262	NA	NA	NA	397	5860	0.06774744	0.04494382	aft	4	0.080645161	0.090556332
1907	Shropshire	Midlands	Shropshire	High	351470	305423	2465	178	351	36	302	3	2010	01/03/2010	1	525	8120	0.064655172	NA	NA	NA	481	6108	0.078749181	0.102564103	aft	4	0.080645161	0.090556332
1908	Shropshire	Midlands	Shropshire	High	351470	305423	2454	189	408	34	333	4	2010	01/04/2010	2	429	8834	0.048562373	NA	NA	NA	386	6780	0.056932153	0.083333333	aft	4	0.080645161	0.099799289
1909	Shropshire	Midlands	Shropshire	High	351470	305423	2455	188	271	22	206	5	2010	01/05/2010	2	387	5833	0.066346648	NA	NA	NA	343	4409	0.077795418	0.081180812	aft	4	0.080645161	0.099799289
1910	Shropshire	Midlands	Shropshire	High	351470	305423	2464	193	215	29	152	6	2010	01/06/2010	2	391	4059	0.096329145	NA	NA	NA	352	3137	0.112209117	0.134883721	aft	4	0.080645161	0.099799289
1911	Shropshire	Midlands	Shropshire	High	351470	305423	2465	182	272	14	200	7	2010	01/07/2010	3	247	5086	0.048564687	NA	NA	NA	224	4079	0.05491542	0.051470588	aft	4	0.080645161	0.077932143
1912	Shropshire	Midlands	Shropshire	High	351470	305423	2470	187	247	28	179	8	2010	01/08/2010	3	288	3957	0.072782411	NA	NA	NA	266	3117	0.085338466	0.113360324	aft	4	0.080645161	0.077932143
1913	Shropshire	Midlands	Shropshire	High	351470	305423	2471	183	261	18	196	9	2010	01/09/2010	3	358	4938	0.072498987	NA	NA	NA	330	3958	0.083375442	0.068965517	aft	4	0.080645161	0.077932143
1914	Shropshire	Midlands	Shropshire	High	351470	305423	2361	179	316	19	252	10	2010	01/10/2010	4	404	6243	0.064712478	NA	NA	NA	386	4907	0.078663134	0.060126582	aft	4	0.080645161	0.063894399
1915	Shropshire	Midlands	Shropshire	High	351470	305423	2336	195	338	31	269	11	2010	01/11/2010	4	524	6664	0.078631453	NA	NA	NA	487	4812	0.10120532	0.091715976	aft	4	0.080645161	0.063894399
1916	Shropshire	Midlands	Shropshire	High	351470	305423	2329	184	251	10	197	12	2010	01/12/2010	4	291	5772	0.0504158	NA	NA	NA	268	4045	0.066254635	0.039840637	aft	4	0.080645161	0.063894399
1917	Shropshire	Midlands	Shropshire	High	351470	305423	2319	195	379	34	292	1	2011	01/01/2011	1	537	7830	0.068582375	NA	NA	NA	499	5745	0.086858138	0.089709763	aft	4	0.080645161	0.082278527
1918	Shropshire	Midlands	Shropshire	High	351470	305423	2313	200	344	32	267	2	2011	01/02/2011	1	464	7910	0.058659924	NA	NA	NA	427	5790	0.073747841	0.093023256	aft	4	0.080645161	0.082278527
1919	Shropshire	Midlands	Shropshire	High	351470	305423	2281	206	390	25	330	3	2011	01/03/2011	1	509	8614	0.059089854	NA	NA	NA	465	6470	0.07187017	0.064102564	aft	4	0.080645161	0.082278527
1920	Shropshire	Midlands	Shropshire	High	351470	305423	2198	212	338	23	243	4	2011	01/04/2011	2	396	7034	0.056297981	NA	NA	NA	360	5451	0.066042928	0.068047337	aft	4	0.080645161	0.07317923
1921	Shropshire	Midlands	Shropshire	High	351470	305423	2195	206	282	23	221	5	2011	01/05/2011	2	466	6141	0.075883407	NA	NA	NA	435	4887	0.089011664	0.081560284	aft	4	0.080645161	0.07317923
1922	Shropshire	Midlands	Shropshire	High	351470	305423	2175	200	286	20	191	6	2011	01/06/2011	2	347	4675	0.074224599	NA	NA	NA	313	3762	0.083200425	0.06993007	aft	4	0.080645161	0.07317923
1923	Shropshire	Midlands	Shropshire	High	351470	305423	2159	188	260	15	191	7	2011	01/07/2011	3	298	4656	0.064003436	NA	NA	NA	268	3747	0.071523886	0.057692308	aft	4	0.080645161	0.070364175
1924	Shropshire	Midlands	Shropshire	High	351470	305423	2164	173	203	20	140	8	2011	01/08/2011	3	294	4231	0.069487119	NA	NA	NA	273	3447	0.079199304	0.098522167	aft	4	0.080645161	0.070364175
1925	Shropshire	Midlands	Shropshire	High	351470	305423	2155	173	328	18	261	9	2011	01/09/2011	3	251	5898	0.042556799	NA	NA	NA	235	4949	0.04748434	0.054878049	aft	4	0.080645161	0.070364175
1926	Shropshire	Midlands	Shropshire	High	351470	305423	2158	188	313	30	268	10	2011	01/10/2011	4	411	6009	0.068397404	NA	NA	NA	380	4977	0.076351216	0.095846645	aft	4	0.080645161	0.090100398
1927	Shropshire	Midlands	Shropshire	High	351470	305423	2152	196	383	36	320	11	2011	01/11/2011	4	481	6564	0.073278489	NA	NA	NA	443	5098	0.086896822	0.093994778	aft	4	0.080645161	0.090100398
1928	Shropshire	Midlands	Shropshire	High	351470	305423	2156	207	348	28	276	12	2011	01/12/2011	4	437	7094	0.061601353	NA	NA	NA	414	5321	0.077804924	0.08045977	aft	4	0.080645161	0.090100398
1929	Shropshire	Midlands	Shropshire	High	351470	305423	2159	225	389	38	321	1	2012	01/01/2012	1	477	8195	0.058206223	NA	NA	NA	426	6119	0.069619219	0.097686375	aft	4	0.080645161	0.073676375
1930	Shropshire	Midlands	Shropshire	High	351470	305423	2162	227	362	31	278	2	2012	01/02/2012	1	451	9059	0.049784744	NA	NA	NA	422	6697	0.06301329	0.085635359	aft	4	0.080645161	0.073676375
1931	Shropshire	Midlands	Shropshire	High	351470	305423	2162	223	663	25	566	3	2012	01/03/2012	1	587	11719	0.050089598	NA	NA	NA	550	8938	0.061535019	0.037707391	aft	4	0.080645161	0.073676375
1932	Shropshire	Midlands	Shropshire	High	351470	305423	2159	213	429	19	343	4	2012	01/04/2012	2	401	7892	0.050810948	NA	NA	NA	373	6354	0.058703179	0.044289044	aft	4	0.080645161	0.056614954
1933	Shropshire	Midlands	Shropshire	High	351470	305423	2164	213	404	35	322	5	2012	01/05/2012	2	445	7306	0.060908842	NA	NA	NA	403	5812	0.069339298	0.086633663	aft	4	0.080645161	0.056614954
1934	Shropshire	Midlands	Shropshire	High	351470	305423	2170	204	334	13	265	6	2012	01/06/2012	2	321	5429	0.059126911	NA	NA	NA	290	4435	0.065388952	0.038922156	aft	4	0.080645161	0.056614954
1935	Shropshire	Midlands	Shropshire	High	351470	305423	2159	207	317	26	245	7	2012	01/07/2012	3	312	5068	0.061562747	NA	NA	NA	288	4148	0.069431051	0.082018927	aft	5	0.076748186	0.089193731
1936	Shropshire	Midlands	Shropshire	High	351470	305423	2162	216	285	37	219	8	2012	01/08/2012	3	352	5422	0.064920693	NA	NA	NA	328	4537	0.072294468	0.129824561	aft	5	0.076748186	0.089193731
1937	Shropshire	Midlands	Shropshire	High	351470	305423	2165	217	305	17	247	9	2012	01/09/2012	3	361	5880	0.061394558	NA	NA	NA	332	4896	0.067810458	0.055737705	aft	5	0.076748186	0.089193731
1938	Shropshire	Midlands	Shropshire	High	351470	305423	2156	210	368	31	294	10	2012	01/10/2012	4	438	6818	0.064241713	NA	NA	NA	403	5630	0.071580817	0.08423913	aft	5	0.076748186	0.086958438
1939	Shropshire	Midlands	Shropshire	High	351470	305423	2143	232	507	45	428	11	2012	01/11/2012	4	544	9065	0.060011031	NA	NA	NA	515	7232	0.071211283	0.088757396	aft	5	0.076748186	0.086958438
1940	Shropshire	Midlands	Shropshire	High	351470	305423	2137	243	330	29	271	12	2012	01/12/2012	4	393	6735	0.058351893	NA	NA	NA	361	5042	0.071598572	0.087878788	aft	5	0.076748186	0.086958438
1941	Shropshire	Midlands	Shropshire	High	351470	305423	2134	251	405	40	311	1	2013	01/01/2013	1	492	8753	0.0562093	NA	NA	NA	450	6607	0.068109581	0.098765432	aft	5	0.076748186	0.086406078
1942	Shropshire	Midlands	Shropshire	High	351470	305423	2130	256	401	31	314	2	2013	01/02/2013	1	401	9005	0.044530816	NA	NA	NA	370	6853	0.053990953	0.077306733	aft	5	0.076748186	0.086406078
1943	Shropshire	Midlands	Shropshire	High	351470	305423	2131	270	445	37	375	3	2013	01/03/2013	1	485	9255	0.052404106	NA	NA	NA	443	7136	0.062079596	0.083146067	aft	5	0.076748186	0.086406078
1944	Shropshire	Midlands	Shropshire	High	351470	305423	2134	255	446	23	344	4	2013	01/04/2013	2	424	8084	0.052449283	NA	NA	NA	376	6271	0.059958539	0.051569507	aft	5	0.076748186	0.079446171
1945	Shropshire	Midlands	Shropshire	High	351470	305423	2133	262	432	48	332	5	2013	01/05/2013	2	402	7358	0.054634412	NA	NA	NA	371	5800	0.063965517	0.111111111	aft	5	0.076748186	0.079446171
1946	Shropshire	Midlands	Shropshire	High	351470	305423	2135	258	304	23	239	6	2013	01/06/2013	2	321	5087	0.063102025	NA	NA	NA	274	4027	0.068040725	0.075657895	aft	5	0.076748186	0.079446171
1947	Shropshire	Midlands	Shropshire	High	351470	305423	2135	242	286	16	190	7	2013	01/07/2013	3	271	5080	0.053346457	NA	NA	NA	246	3900	0.063076923	0.055944056	aft	5	0.076748186	0.061043177
1948	Shropshire	Midlands	Shropshire	High	351470	305423	2133	236	297	21	213	8	2013	01/08/2013	3	327	5546	0.058961414	NA	NA	NA	297	4441	0.06687683	0.070707071	aft	5	0.076748186	0.061043177
1949	Shropshire	Midlands	Shropshire	High	351470	305423	2135	226	301	17	233	9	2013	01/09/2013	3	349	5980	0.058361204	NA	NA	NA	313	4784	0.065426421	0.056478405	aft	5	0.076748186	0.061043177
1950	Shropshire	Midlands	Shropshire	High	351470	305423	2136	228	389	33	313	10	2013	01/10/2013	4	471	7266	0.064822461	NA	NA	NA	441	5671	0.077764063	0.084832905	aft	5	0.076748186	0.083343863
1951	Shropshire	Midlands	Shropshire	High	351470	305423	2141	235	426	36	358	11	2013	01/11/2013	4	501	8581	0.058384804	NA	NA	NA	456	6381	0.071462153	0.084507042	aft	5	0.076748186	0.083343863
1952	Shropshire	Midlands	Shropshire	High	351470	305423	2138	238	347	28	276	12	2013	01/12/2013	4	351	6837	0.051338306	NA	NA	NA	320	4876	0.065627564	0.080691643	aft	5	0.076748186	0.083343863
1953	Shropshire	Midlands	Shropshire	High	351470	305423	2129	231	479	28	378	1	2014	01/01/2014	1	532	9690	0.054901961	NA	NA	NA	477	7010	0.068045649	0.058455115	aft	5	0.076748186	0.066572323
1954	Shropshire	Midlands	Shropshire	High	351470	305423	2129	235	384	31	296	2	2014	01/02/2014	1	428	9047	0.0473085	NA	NA	NA	364	6487	0.056112224	0.080729167	aft	5	0.076748186	0.066572323
1955	Shropshire	Midlands	Shropshire	High	351470	305423	2125	218	413	25	341	3	2014	01/03/2014	1	434	9577	0.045316905	NA	NA	NA	357	6822	0.052330695	0.060532688	aft	5	0.076748186	0.066572323
1956	Shropshire	Midlands	Shropshire	High	351470	305423	2127	199	365	29	281	4	2014	01/04/2014	2	360	8079	0.04455997	NA	NA	NA	313	5959	0.052525592	0.079452055	aft	5	0.076748186	0.075031621
1957	Shropshire	Midlands	Shropshire	High	351470	305423	2127	199	393	30	304	5	2014	01/05/2014	2	373	8299	0.044945174	NA	NA	NA	320	6096	0.052493438	0.076335878	aft	5	0.076748186	0.075031621
1958	Shropshire	Midlands	Shropshire	High	351470	305423	2125	197	303	21	239	6	2014	01/06/2014	2	267	5717	0.046702816	NA	NA	NA	236	4312	0.054730983	0.069306931	aft	5	0.076748186	0.075031621
1959	Shropshire	Midlands	Shropshire	High	351470	305423	2105	193	324	25	246	7	2014	01/07/2014	3	324	5726	0.056584003	NA	NA	NA	300	4381	0.068477517	0.077160494	aft	5	0.076748186	0.081964185
1960	Shropshire	Midlands	Shropshire	High	351470	305423	2099	186	258	23	193	8	2014	01/08/2014	3	296	5378	0.055039048	NA	NA	NA	273	4213	0.06479943	0.089147287	aft	5	0.076748186	0.081964185
1961	Shropshire	Midlands	Shropshire	High	351470	305423	2097	191	289	23	241	9	2014	01/09/2014	3	361	6095	0.059228876	NA	NA	NA	316	4715	0.067020148	0.079584775	aft	5	0.076748186	0.081964185
1962	Shropshire	Midlands	Shropshire	High	351470	305423	2106	196	406	23	343	10	2014	01/10/2014	4	473	8141	0.05810097	NA	NA	NA	446	6298	0.070816132	0.056650246	aft	5	0.076748186	0.081015458
1963	Shropshire	Midlands	Shropshire	High	351470	305423	2103	211	441	41	383	11	2014	01/11/2014	4	499	8509	0.058643789	NA	NA	NA	467	6152	0.075910273	0.092970522	aft	5	0.076748186	0.081015458
1964	Shropshire	Midlands	Shropshire	High	351470	305423	2103	213	289	27	230	12	2014	01/12/2014	4	362	6872	0.052677532	NA	NA	NA	334	4698	0.071094083	0.093425606	aft	5	0.076748186	0.081015458
1965	Shropshire	Midlands	Shropshire	High	351470	305423	2079	229	419	43	332	1	2015	01/01/2015	1	491	9917	0.049510941	NA	NA	NA	431	7000	0.061571429	0.102625298	aft	5	0.076748186	0.088494936
1966	Shropshire	Midlands	Shropshire	High	351470	305423	2066	229	355	25	273	2	2015	01/02/2015	1	440	9333	0.047144541	NA	NA	NA	386	6725	0.05739777	0.070422535	aft	5	0.076748186	0.088494936
1967	Shropshire	Midlands	Shropshire	High	351470	305423	2067	237	357	33	305	3	2015	01/03/2015	1	457	9457	0.048323993	NA	NA	NA	400	6815	0.058694057	0.092436975	aft	5	0.076748186	0.088494936
1968	Shropshire	Midlands	Shropshire	High	351470	305423	2072	214	442	16	344	4	2015	01/04/2015	2	410	9334	0.043925434	NA	NA	NA	361	7008	0.051512557	0.036199095	aft	5	0.076748186	0.049068263
1969	Shropshire	Midlands	Shropshire	High	351470	305423	2070	197	279	10	217	5	2015	01/05/2015	2	334	6695	0.049887976	NA	NA	NA	289	4940	0.058502024	0.035842294	aft	5	0.076748186	0.049068263
1970	Shropshire	Midlands	Shropshire	High	351470	305423	2075	188	306	23	235	6	2015	01/06/2015	2	311	5837	0.053280795	NA	NA	NA	274	4339	0.063148191	0.075163399	aft	5	0.076748186	0.049068263
1971	Shropshire	Midlands	Shropshire	High	351470	305423	2073	187	319	24	235	7	2015	01/07/2015	3	381	6826	0.055815998	NA	NA	NA	331	5174	0.063973715	0.07523511	aft	5	0.076748186	0.064317816
1972	Shropshire	Midlands	Shropshire	High	351470	305423	2059	182	279	11	229	8	2015	01/08/2015	3	319	5737	0.055603974	NA	NA	NA	295	4469	0.066010293	0.039426523	aft	5	0.076748186	0.064317816
1973	Shropshire	Midlands	Shropshire	High	351470	305423	2055	180	281	22	226	9	2015	01/09/2015	3	322	6222	0.051751848	NA	NA	NA	280	4890	0.057259714	0.078291815	aft	5	0.076748186	0.064317816
1974	Shropshire	Midlands	Shropshire	High	351470	305423	2054	193	390	26	328	10	2015	01/10/2015	4	498	8646	0.05759889	NA	NA	NA	460	6681	0.068851968	0.066666667	aft	5	0.076748186	0.084920635
1975	Shropshire	Midlands	Shropshire	High	351470	305423	2055	207	357	34	308	11	2015	01/11/2015	4	482	7605	0.063379356	NA	NA	NA	426	5398	0.078918118	0.095238095	aft	5	0.076748186	0.084920635
1976	Shropshire	Midlands	Shropshire	High	351470	305423	2060	213	280	26	220	12	2015	01/12/2015	4	393	6600	0.059545455	NA	NA	NA	360	4598	0.078294911	0.092857143	aft	5	0.076748186	0.084920635
1977	Shropshire	Midlands	Shropshire	High	351470	305423	2060	214	366	24	289	1	2016	01/01/2016	1	464	8722	0.053198808	NA	NA	NA	392	6141	0.063833252	0.06557377	aft	5	0.076748186	0.075248189
1978	Shropshire	Midlands	Shropshire	High	351470	305423	2055	216	301	27	225	2	2016	01/02/2016	1	446	8134	0.054831571	NA	NA	NA	385	5816	0.066196699	0.089700997	aft	5	0.076748186	0.075248189
1979	Shropshire	Midlands	Shropshire	High	351470	305423	2046	206	298	21	228	3	2016	01/03/2016	1	375	7519	0.049873653	NA	NA	NA	325	5426	0.059896793	0.070469799	aft	5	0.076748186	0.075248189
1980	Shropshire	Midlands	Shropshire	High	351470	305423	2047	199	404	20	320	4	2016	01/04/2016	2	425	9815	0.04330107	NA	NA	NA	364	7297	0.049883514	0.04950495	aft	5	0.076748186	0.056707261
1981	Shropshire	Midlands	Shropshire	High	351470	305423	2037	182	238	15	172	5	2016	01/05/2016	2	314	5963	0.052658058	NA	NA	NA	259	4336	0.059732472	0.06302521	aft	5	0.076748186	0.056707261
1982	Shropshire	Midlands	Shropshire	High	351470	305423	2038	171	191	11	133	6	2016	01/06/2016	2	274	4825	0.056787565	NA	NA	NA	230	3676	0.062568009	0.057591623	aft	5	0.076748186	0.056707261
1983	Shropshire	Midlands	Shropshire	High	351470	305423	2038	161	206	14	149	7	2016	01/07/2016	3	288	4963	0.058029418	NA	NA	NA	260	3913	0.066445183	0.067961165	aft	5	0.076748186	0.071669025
1984	Shropshire	Midlands	Shropshire	High	351470	305423	2034	157	199	15	156	8	2016	01/08/2016	3	267	4994	0.053464157	NA	NA	NA	245	3925	0.062420382	0.075376884	aft	5	0.076748186	0.071669025
1985	Staffordshire	Midlands	Staffordshire	High	397285	329040	3548	3	92	1	92	1	1996	01/01/1996	1	120	4141	0.028978508	NA	NA	NA	108	2354	0.045879354	0.010869565	pre	1	0.031132647	0.007738415
1986	Staffordshire	Midlands	Staffordshire	High	397285	329040	3546	3	116	0	116	2	1996	01/02/1996	1	108	4959	0.021778584	NA	NA	NA	98	2767	0.03541742	0	pre	1	0.031132647	0.007738415
1987	Staffordshire	Midlands	Staffordshire	High	397285	329040	3545	2	81	1	81	3	1996	01/03/1996	1	133	5077	0.026196573	NA	NA	NA	114	2973	0.038345106	0.012345679	pre	1	0.031132647	0.007738415
1988	Staffordshire	Midlands	Staffordshire	High	397285	329040	3537	2	71	0	70	4	1996	01/04/1996	2	114	3582	0.031825796	NA	NA	NA	93	2169	0.042876902	0	pre	1	0.031132647	0.03030303
1989	Staffordshire	Midlands	Staffordshire	High	397285	329040	3536	2	49	0	48	5	1996	01/05/1996	2	90	3322	0.027092113	NA	NA	NA	68	2045	0.033251834	0	pre	1	0.031132647	0.03030303
1990	Staffordshire	Midlands	Staffordshire	High	397285	329040	3525	5	33	3	33	6	1996	01/06/1996	2	74	2016	0.036706349	NA	NA	NA	70	1370	0.051094891	0.090909091	pre	1	0.031132647	0.03030303
1991	Staffordshire	Midlands	Staffordshire	High	397285	329040	3502	7	17	2	17	7	1996	01/07/1996	3	82	1663	0.049308479	NA	NA	NA	74	1242	0.05958132	0.117647059	pre	1	0.031132647	0.039215686
1992	Staffordshire	Midlands	Staffordshire	High	397285	329040	3492	7	17	0	16	8	1996	01/08/1996	3	52	1723	0.030179919	NA	NA	NA	48	1313	0.036557502	0	pre	1	0.031132647	0.039215686
1993	Staffordshire	Midlands	Staffordshire	High	397285	329040	3467	6	29	0	28	9	1996	01/09/1996	3	63	1635	0.03853211	NA	NA	NA	58	1248	0.046474359	0	pre	1	0.031132647	0.039215686
1994	Staffordshire	Midlands	Staffordshire	High	397285	329040	3451	6	34	1	32	10	1996	01/10/1996	4	70	2247	0.031152648	NA	NA	NA	66	1693	0.038984052	0.029411765	pre	1	0.031132647	0.035444947
1995	Staffordshire	Midlands	Staffordshire	High	397285	329040	3412	8	52	4	50	11	1996	01/11/1996	4	91	3170	0.028706625	NA	NA	NA	83	1994	0.041624875	0.076923077	pre	1	0.031132647	0.035444947
1996	Staffordshire	Midlands	Staffordshire	High	397285	329040	3395	8	53	0	52	12	1996	01/12/1996	4	77	2707	0.028444773	NA	NA	NA	68	1620	0.041975309	0	pre	1	0.031132647	0.035444947
1997	Staffordshire	Midlands	Staffordshire	High	397285	329040	3387	10	103	2	100	1	1997	01/01/1997	1	106	3857	0.027482499	NA	NA	NA	97	2273	0.042674879	0.019417476	pre	1	0.031132647	0.013416936
1998	Staffordshire	Midlands	Staffordshire	High	397285	329040	3376	10	96	2	91	2	1997	01/02/1997	1	94	4033	0.023307711	NA	NA	NA	87	2390	0.036401674	0.020833333	pre	1	0.031132647	0.013416936
1999	Staffordshire	Midlands	Staffordshire	High	397285	329040	3371	7	66	0	63	3	1997	01/03/1997	1	95	3782	0.025118985	NA	NA	NA	82	2243	0.036558181	0	pre	1	0.031132647	0.013416936
[truncated: 22,553 more rows]
